# Supplementary material for: Combining mitochondrial proteomes and Mendelian randomization to identify novel therapeutic targets for diabetic nephropathy
Source: Ren Fail. 2025 Mar 24;47(1):2473669. doi: 10.1080/0886022X.2025.2473669 (PMC11934170; doi:10.1080/0886022X.2025.2473669)
Supplement: Supplementary Tables.xlsx [file IRNF_A_2473669_SM9073.xlsx]

## Sheet: Table S1
Supplementary Table S1. Summary of mass spectrometry results.
Uniprot ID	Protein Description	Gene Name	DN-1	DN-2	DN-3	DN-4	average DN	CON-1	CON-2	CON-3	CON-4	average CON	DN/CON	t test p value
O09174	Alpha-methylacyl-CoA racemase	Amacr	1740590	1829140	1524750	1446510	1.63525e+06	5548960	5409130	5595630	5339610	5.47333e+06	0.298766	3.25568e-08
Q99MZ7	Peroxisomal trans-2-enoyl-CoA reductase	Pecr	2972310	3040310	3008330	2728930	2937470	8162080	8480390	8670510	8021270	8.33356e+06	0.352487	5.22242e-08
Q5SV80	Unconventional myosin-XIX	Myo19	107886	103020	105234	111427	106892	56113.9	51367.5	56625.7	51692.1	53949.8	1.98132	4.28834e-07
Q91XE4	N-acyl-aromatic-L-amino acid amidohydrolase (carboxylate-forming)	Acy3	1257800	1307590	1175840	983596	1.18121e+06	4659370	4247930	4334380	4107870	4.33739e+06	0.272331	4.38673e-07
Q8C456	WD repeat-containing and planar cell polarity effector protein fritz homolog	Wdpcp	61396.8	56853.9	58601.9	58491	58835.9	148834	145573	156257	135852	146629	0.401257	9.41373e-07
Q9JIK8	Nucleoside diphosphate kinase	Ndk3	141377	139195	138850	140108	139882	125038	122727	121191	123292	123062	1.13668	2.4208e-06
Q3KQQ2	Major urinary protein 25	Mup3	10417.3	9097.2	7655.67	6186.91	8339.27	56278.9	56989.5	68119.3	56432.6	59455.1	0.140262	2.78662e-06
P47740	Aldehyde dehydrogenase family 3 member A2	Aldh3a2	724858	778672	853909	665759	755800	1444470	1491280	1530240	1480340	1.48658e+06	0.508414	2.93322e-06
P40936	Indolethylamine N-methyltransferase	Inmt	417808	390509	467326	297456	393275	1007440	1054140	1071510	1096150	1057310	0.371958	3.18105e-06
Q9D2R0	Acetoacetyl-CoA synthetase	Aacs	78365	99669.5	94109.2	74984.6	86782.1	424196	358382	372215	344954	374937	0.231458	4.21405e-06
Q9DC26	Lysosomal proton-coupled steroid conjugate and bile acid symporter SLC46A3	Slc46a3	34685.3	39706.3	36238.5	37115.8	36936.5	65594.9	72804.5	74256	73039.1	71423.6	0.517146	4.64525e-06
Q9D7X8	Gamma-glutamylcyclotransferase	Ggct	56714.9	64235.4	59197.3	53719.8	58466.8	147340	134181	155805	158840	149042	0.392286	5.07481e-06
D3Z7P3	Glutaminase kidney isoform, mitochondrial	Gls	1277130	1200960	1143810	1299370	1.23032e+06	621206	614890	689672	639774	641386	1.91822	5.75246e-06
B2RT89	Predicted gene, EG434674	Slc22a28	29571.6	59323.6	73721.3	36568.6	49796.3	187271	197202	210947	203379	199700	0.249356	1.16823e-05
Q5FW60	Major urinary protein 20	Mup20	422924	324878	218548	169537	283972	3293700	3487760	3203220	2510950	3.12391e+06	0.0909027	1.33458e-05
P00329	Alcohol dehydrogenase 1	Adh1	396509	421939	286112	260340	341225	1445540	1463410	1198430	1548390	1.41394e+06	0.241329	1.53743e-05
Q9EP78	Carbohydrate sulfotransferase 7	Chst7	7049.04	8873.11	6288.32	3670.17	6470.16	41613	35333.9	47276.6	38963.6	40796.8	0.158595	1.56933e-05
E9Q6M5	Solute carrier family 22 (organic cation transporter), member 26	Slc22a26	18897.2	25054.1	10710	18464.6	18281.5	455117	414186	511274	354395	433743	0.0421482	1.60057e-05
B2RX12	ATP-binding cassette sub-family C member 3	Abcc3	100351	104689	94055.4	100428	99880.9	53052.4	62236.7	62345.6	53049.9	57671.2	1.7319	1.8199e-05
Q9EQ06	Estradiol 17-beta-dehydrogenase 11	Hsd17b11	226766	276230	278752	105575	221831	1233100	1217760	1458860	1098310	1.25201e+06	0.17718	1.98073e-05
Q9QXN5	Inositol oxygenase	Miox	314562	324452	301914	321730	315664	225910	227632	218061	242903	228626	1.3807	2.00125e-05
Q8BG05	Heterogeneous nuclear ribonucleoprotein A3	Hnrnpa3	78793.4	70730.8	76978.2	65961.5	73116	117187	113306	110269	111262	113006	0.64701	2.00988e-05
Q3UNX5	Acyl-coenzyme A synthetase ACSM3, mitochondrial	Acsm3	161407	197938	134306	311264	201229	1943210	1388800	1672640	1845520	1.71254e+06	0.117503	2.19337e-05
P04939	Major urinary protein 3	Mup3	159508	128199	111869	40972.3	110137	720520	801504	622840	615792	690164	0.159581	2.69798e-05
Q8BGC4	Prostaglandin reductase-3	Ptgr3	614191	570991	565684	604301	588792	809113	752131	775156	786069	780617	0.754264	2.78233e-05
Q91WU0	Carboxylesterase 1F	Ces1f	1666380	2518700	2708360	951232	1961168	6996230	7596820	7746610	6682550	7.25555e+06	0.270299	3.18233e-05
Q78JN3	Enoyl-CoA delta isomerase 3, peroxisomal	Eci3	894424	1107760	956128	461598	854978	3303060	2723240	3401640	2987010	3.10374e+06	0.275467	3.66823e-05
Q61699	Heat shock protein 105 kDa	Hsph1	41576.2	43201.7	34601.4	34924.1	38575.8	73507.4	65026.2	71006.7	73156.2	70674.1	0.545827	3.70155e-05
Q91WT7	3-alpha-hydroxysteroid dehydrogenase type 1	Akr1c14	119547	169910	128307	81399.2	124791	1095500	768596	883746	852353	900049	0.138649	3.75394e-05
P06801	NADP-dependent malic enzyme	Me1	862774	1237280	1103020	489549	923156	2824570	2627750	2758490	2782550	2748340	0.335896	3.77832e-05
Q9D1P4	Cysteine and histidine-rich domain-containing protein 1	Chordc1	27721.7	26441.2	25492.5	23193.6	25712.2	40106.5	38466.4	36522.3	39057.6	38538.2	0.667189	4.28096e-05
Q8VCR7	Putative protein-lysine deacylase ABHD14B	Abhd14b	639208	617721	604514	479668	585278	1024250	973736	959327	987913	986306	0.593404	4.60687e-05
P49442	Inositol polyphosphate 1-phosphatase	Inpp1	10326.1	8458.08	9074.72	9237.19	9274.02	14604.1	13826	15455.5	14505.7	14597.8	0.635302	4.66731e-05
Q91WH2	UDP glucuronosyltransferase 2 family, polypeptide B38	Ugt2b38	121520	278733	269382	77143.9	186695	969267	884738	1175370	993161	1005634	0.185649	5.0042e-05
P33175	Kinesin heavy chain isoform 5A	Kif5a	8581.58	16185.6	8354.16	4505.67	9406.75	45042.4	47112.8	54658.9	41642.7	47114.2	0.199659	5.07601e-05
Q8BFP9	[Pyruvate dehydrogenase (acetyl-transferring)] kinase isozyme 1, mitochondrial	Pdk1	273173	244145	246505	273754	259394	142510	170762	138491	148040	149951	1.72986	5.5744e-05
P97872	Flavin-containing monooxygenase 5	Fmo5	73912.4	70583.6	91428.6	24099.4	65006	428570	325645	451024	359853	391273	0.16614	5.74481e-05
P14602	Heat shock protein beta-1	Hspb1	37076.1	33964.6	27630.5	34867.8	33384.8	73968.4	67890.3	60591.3	66583.6	67258.4	0.496366	6.02408e-05
P98197	Phospholipid-transporting ATPase IH	Atp11a	134057	229709	193431	87909	161276	517373	493758	594667	548912	538678	0.299393	6.24732e-05
Q9EPL2	Calsyntenin-1	Clstn1	55689.7	58790	45704.1	31137	47830.2	198477	163456	189315	229204	195113	0.245141	6.25555e-05
Q9DBM2	Peroxisomal bifunctional enzyme	Ehhadh	7232350	7025500	5063500	3539580	5.71523e+06	17367800	14646800	16099700	17486300	16400150	0.348487	6.75067e-05
Q922Z0	D-aspartate oxidase	Ddo	106807	119301	100430	45545.2	93020.8	270314	245330	275049	258136	262207	0.354761	7.27599e-05
Q64462	Cytochrome P450 4B1	Cyp4b1	2707500	2754440	4003710	1294670	2690080	10717200	11388700	12548200	9326380	10995120	0.244661	7.59938e-05
Q148V7	RAB11-binding protein RELCH	Relch	20806.1	20573.4	19503.5	19350.7	20058.4	25530.5	24959.7	25337.4	27082.8	25727.6	0.779646	7.63605e-05
O09172	Glutamate--cysteine ligase regulatory subunit	Gclm	105367	107248	77547.7	88325.9	94622.1	208730	174474	196351	208761	197079	0.480123	7.65977e-05
Q91WT9	Cystathionine beta-synthase	Cbs	259580	227198	217995	189920	223673	357548	370853	357524	372410	364584	0.613503	8.03224e-05
P08228	Superoxide dismutase [Cu-Zn]	Sod1	2611170	2669720	2508400	2324300	2.5284e+06	4523520	3891310	4101790	3875800	4098105	0.616967	8.7612e-05
Q8BMF3	NADP-dependent malic enzyme, mitochondrial	Me3	352773	317384	354883	393415	354614	212073	202465	201624	213911	207518	1.70883	8.87093e-05
Q60598	Src substrate cortactin	Cttn	449470	491374	417209	407411	441366	256042	244635	203001	241637	236329	1.86759	9.03306e-05
P41216	Long-chain-fatty-acid--CoA ligase 1	Acsl1	1479670	1438970	1298160	1398100	1403725	837552	995908	870825	951564	913962	1.53587	9.30362e-05
Q91V61	Sideroflexin-3	Sfxn3	1151020	1081400	1057790	976765	1.06674e+06	695374	741693	660179	709882	701782	1.52005	9.35428e-05
Q91WN3	Solute carrier family 7 member 13	Slc7a13	61092.6	132989	127942	28247.6	87567.8	364087	410162	449137	356659	395011	0.221684	9.49302e-05
P99029	Peroxiredoxin-5, mitochondrial	Prdx5	13173300	14209400	12784700	12729800	13224300	18177000	17239300	16760600	17921100	17524500	0.754618	9.67472e-05
A0JNU3	60 kDa lysophospholipase	Aspg	12621.2	13243.8	13105.6	6805.63	11444.1	29877.4	30284.8	31685	37283.4	32282.7	0.354496	0.000103934
Q8C0I1	Alkyldihydroxyacetonephosphate synthase, peroxisomal	Agps	490009	697334	450469	246982	471198	2099630	1770150	2504130	1986170	2090020	0.225452	0.000104236
Q9CPU4	Glutathione S-transferase 3, mitochondrial	Mgst3	1857860	1727020	1838560	2093760	1879300	971642	1122640	858475	1079600	1.00809e+06	1.86422	0.000107408
Q8R081	Heterogeneous nuclear ribonucleoprotein L	Hnrnpl	31015.8	30651.2	29811.2	31596.8	30768.8	54292.1	45369	49333.1	54840.5	50958.7	0.603798	0.000112059
Q9QXZ6	Solute carrier organic anion transporter family member 1A1	Slco1a1	43269.8	27600	72932.7	173308	79277.6	533479	552328	734967	549096	592468	0.133809	0.000113927
P30416	Peptidyl-prolyl cis-trans isomerase FKBP4	Fkbp4	92307.1	93118	77210	76058.5	84673.4	126427	129999	137796	137529	132938	0.63694	0.000114188
Q5U5V2	Hydroxylysine kinase	Hykk	208846	199716	195684	150974	188805	366070	311748	333250	345039	339027	0.556903	0.000124065
Q8R0J8	Probable gluconokinase	Idnk	25574.7	27108.3	25102	22164.1	24987.3	35678.7	41064.9	39370.3	37807.6	38480.4	0.649351	0.000124151
P11930	Acyl-coenzyme A diphosphatase NUDT19	Nudt19	3010320	3961420	3168720	1995970	3.03411e+06	14764900	10424500	14311800	15828700	13832475	0.219347	0.000130666
Q9JLF6	Protein-glutamine gamma-glutamyltransferase K	Tgm1	174686	156111	194192	101808	156699	348768	424897	412758	368211	388658	0.40318	0.000132296
P98192	Dihydroxyacetone phosphate acyltransferase	Gnpat	202759	232043	189666	84131.1	177150	474688	442755	502843	481216	475376	0.372652	0.00013333
Q9CXP8	Guanine nucleotide-binding protein G(I)/G(S)/G(O) subunit gamma-10	Gng10	18161.9	21349.2	19866	NA	19792.4	38444.7	41956.2	35576	37423.8	38350.2	0.516096	0.00013376
E9Q3G7	Phospholipid-transporting ATPase	Atp11a	13665.2	14527.1	10514	4747.31	10863.4	31550.9	29012.8	31219.4	33378.4	31290.4	0.34718	0.00014002
Q60991	Cytochrome P450 7B1	Cyp7b1	25717.1	35365.2	23378.9	8957.52	23354.7	605410	344712	539175	540380	507419	0.0460264	0.000141092
Q6P9Q4	FH1/FH2 domain-containing protein 1	Fhod1	13032.3	15923.6	16940.9	9237.39	13783.5	30951.8	27770.3	28977.1	30314.3	29503.4	0.467185	0.000152909
Q7TNG8	Probable D-lactate dehydrogenase, mitochondrial	Ldhd	2182590	2071490	2321160	3831140	2601595	6438730	5868990	6430150	6274210	6253020	0.416054	0.000153779
Q9QXM0	Monoacylglycerol lipase ABHD2	Abhd2	17512.3	23006.5	21015.2	9177.23	17677.8	49197.6	45740.5	57873.1	54360	51792.8	0.341318	0.000156849
P34914	Bifunctional epoxide hydrolase 2	Ephx2	2492420	2725890	2205380	1564770	2247115	4443540	4227610	4598980	4522580	4.44818e+06	0.505177	0.000160242
Q9EQ00	Ropporin-1-like protein	Ropn1l	29155.7	28103.9	32178.5	31515.6	30238.4	21776.5	19369.3	20394.2	18008.2	19887	1.52051	0.000167875
Q4VAE3	Transmembrane protein 65	Tmem65	372322	346465	376928	336340	358014	261505	271921	240021	263028	259119	1.38166	0.00016894
Q6NVE9	Protein phosphatase PTC7 homolog	Pptc7	92233.6	83092.7	75822.6	95180.1	86582.2	41042.3	46507.2	41784.7	51259.1	45148.3	1.91773	0.000169084
P39654	Polyunsaturated fatty acid lipoxygenase ALOX15	Alox15	16896.8	18945.8	34479.7	11187.5	20377.5	147422	93065.9	139402	131143	127758	0.1595	0.000171884
Q14DH7	Acyl-CoA synthetase short-chain family member 3, mitochondrial	Acss3	190667	165184	170436	193464	179938	89970	103682	102777	118789	103804	1.73343	0.000171976
P70158	Acid sphingomyelinase-like phosphodiesterase 3a	Smpdl3a	311223	289904	315185	191980	277073	585961	565059	605944	511542	567126	0.488556	0.000176225
P12790	Cytochrome P450 2B9	Cyp2b9	14134.7	22622.9	22163.6	16938.5	18964.9	37333.3	42878.5	38788.1	37253.1	39063.2	0.485493	0.000176419
Q6PDB7	Carboxylic ester hydrolase	Ces2b	108894	116158	122575	89752.7	109345	285171	233632	238756	215804	243341	0.449349	0.00018117
P97865	Peroxisomal targeting signal 2 receptor	Pex7	38160.9	42473.8	37714.5	24438.2	35696.8	68322.7	67388.1	75618.9	72682.3	71003	0.502751	0.000188092
O35855	Branched-chain-amino-acid aminotransferase, mitochondrial	Bcat2	842473	784331	867199	874908	842228	587502	614669	553245	657442	603214	1.39623	0.000211353
Q8VCA0	Solute carrier family 22 member 19	Slc22a19	128960	280740	226552	180932	204296	716950	602554	694437	527568	635377	0.321535	0.000212652
P28825	Meprin A subunit alpha	Mep1a	1637520	2366690	2977560	1027930	2002425	5463850	5274180	5344380	5601170	5420895	0.36939	0.00021313
O55126	Protein NipSnap homolog 2	Nipsnap2	986428	950546	946844	1046800	982654	707669	706655	603746	736833	688726	1.42677	0.000219866
P17710	Hexokinase-1	Hk1	1818810	1844660	1857800	1709100	1.80759e+06	1326580	1168480	1202430	1420190	1279420	1.41282	0.000222215
P51658	Estradiol 17-beta-dehydrogenase 2	Hsd17b2	26132.5	54762	28826	29218.1	34734.7	158948	106221	137426	136680	134819	0.25764	0.000226006
P49935	Pro-cathepsin H	Ctsh	1041970	1117760	1115680	932791	1.05205e+06	1386300	1401170	1391340	1395070	1393470	0.754986	0.000228978
A2ASZ8	Mitochondrial adenyl nucleotide antiporter SLC25A25	Slc25a25	212990	191127	174904	228688	201927	111859	110808	108562	106536	109441	1.84507	0.000239979
Q80X19	Collagen alpha-1(XIV) chain	Col14a1	59736	53698.1	44502.1	29570	46876.6	165642	114678	154185	148501	145752	0.32162	0.000243834
Q922J9	Fatty acyl-CoA reductase 1	Far1	178380	220464	184299	65202.7	162086	500293	459277	603966	498069	515401	0.314486	0.000246207
Q8VCI0	Phospholipase B-like 1	Plbd1	90736.1	69945.6	33018.3	58206.5	62976.6	188390	175946	191163	153400	177225	0.355349	0.000247673
Q9DCN2	NADH-cytochrome b5 reductase 3	Cyb5r3	1166360	1351930	1269280	1314590	1275540	1642890	1652130	1656140	1562520	1628420	0.783299	0.000251364
Q9DC50	Peroxisomal carnitine O-octanoyltransferase	Crot	1113500	1531340	895055	502791	1.01067e+06	3978970	3171090	4021850	4737630	3977385	0.254105	0.000252036
Q9DBB8	Trans-1,2-dihydrobenzene-1,2-diol dehydrogenase	Dhdh	38862.7	35130.4	32345	39873.2	36552.8	56878.3	54750.2	49923.6	53882.4	53858.6	0.678681	0.000261479
P97494	Glutamate--cysteine ligase catalytic subunit	Gclc	90413.8	91468.5	70330	71655.4	80966.9	172745	137096	148917	152225	152746	0.530076	0.000262436
Q8R411	Myc target protein 1	Myct1	25806.4	23385.8	25447	NA	24879.7	47664.7	42326.4	40984	47628.6	44650.9	0.557205	0.000264301
Q99LB2	Dehydrogenase/reductase SDR family member 4	Dhrs4	3412970	3112920	2650010	2257780	2858420	4884030	4997500	5085770	4678430	4.91143e+06	0.581993	0.000264819
Q61847	Meprin A subunit beta	Mep1b	653632	989804	1282090	367493	823255	2385260	2320700	2286240	2495570	2.37194e+06	0.34708	0.000273002
Q80XN0	D-beta-hydroxybutyrate dehydrogenase, mitochondrial	Bdh1	2462650	2653130	2417860	3175790	2.67736e+06	4250080	4024470	4175370	4573560	4255870	0.629098	0.000278536
Q80V42	Carboxypeptidase M	Cpm	169490	198838	212724	71900.6	163238	436012	388138	428653	465559	429590	0.379985	0.000291482
Q9DBE0	Cysteine sulfinic acid decarboxylase	Csad	134217	139898	113854	110708	124669	273829	216492	220175	252510	240752	0.517834	0.000291837
Q61097	Kinase suppressor of Ras 1	Ksr1	41747.5	43944.1	33119.3	14564.1	33343.8	88250.8	99409.2	83549.8	87127.5	89584.3	0.372205	0.000292581
Q924X2	Carnitine O-palmitoyltransferase 1, muscle isoform	Cpt1b	299122	258156	251364	291614	275064	152425	127981	144640	182304	151838	1.81157	0.000293118
P61148	Fibroblast growth factor 1	Fgf1	57546.1	47315.2	45238.7	51614.2	50428.6	95384.6	112034	86387.4	111308	101278	0.49792	0.000304994
Q8K0C4	Lanosterol 14-alpha demethylase	Cyp51a1	179181	312985	243328	126334	215457	810741	727042	1004660	1090080	908131	0.237253	0.000305544
Q08857	Platelet glycoprotein 4	Cd36	122350	174619	222486	97809.3	154316	781610	588076	536978	559983	616662	0.250244	0.000313093
P11589	Major urinary protein 2	Mup2	788016	1576490	524219	202425	772788	3145390	3471000	3241800	2809140	3.16683e+06	0.244025	0.000315393
P56375	Acylphosphatase-2	Acyp2	95799.5	97606.4	94853.7	115348	100902	150459	151775	137698	159631	149891	0.67317	0.000318776
Q9D0J8	Parathymosin	Ptms	102416	101362	104865	91913.1	100139	225289	170902	177214	198597	193000	0.518854	0.000321195
Q6P6M5	Peroxisomal membrane protein 11C	Pex11g	99801.9	150727	108364	48010.6	101726	263360	245017	275358	282887	266656	0.381488	0.000341046
Q571E4	N-acetylgalactosamine-6-sulfatase	Galns	392517	465733	478962	267242	401114	879093	741321	893263	922468	859036	0.466934	0.000346127
Q9DCS2	Methyltransferase-like 26	Mettl26	218058	239008	213112	159705	207471	368100	355418	321134	360627	351320	0.590547	0.000348265
P48758	Carbonyl reductase [NADPH] 1	Cbr1	602760	467918	456360	628678	538929	202997	210301	178810	231735	205961	2.61666	0.00035392
Q99JY3	GTPase IMAP family member 4	Gimap4	42249.2	37280.3	37317.6	32149.6	37249.2	113617	84609.8	82571.7	109037	97458.9	0.382204	0.000355931
P05622	Platelet-derived growth factor receptor beta	Pdgfrb	148217	162552	107001	107907	131419	290310	236593	283403	257657	266991	0.492224	0.000356423
Q80SZ7	Guanine nucleotide-binding protein G(I)/G(S)/G(O) subunit gamma-5	Gng5	175530	214213	205972	86920.1	170659	409782	420356	362668	412938	401436	0.425121	0.000356482
A0A0R4J2D3	MIA SH3 domain ER export factor 3	Mia3	16689.5	19799.2	19149.9	14071	17427.4	26832.1	32613.7	30750.5	31370.5	30391.7	0.573426	0.000368208
P11499	Heat shock protein HSP 90-beta	Hsp90ab1	596865	644780	553110	448732	560872	998701	889258	878214	906577	918188	0.610847	0.000379255
Q8R242	Di-N-acetylchitobiase	Ctbs	232983	190496	218402	147144	197256	352215	336973	326268	365221	345169	0.571477	0.000381625
Q99J47	Dehydrogenase/reductase SDR family member 7B	Dhrs7b	176540	198005	188896	146298	177435	267121	273047	292889	258875	272983	0.649985	0.00038291
P27784	C-C motif chemokine 6	Ccl6	36358.1	36100.7	34583	33600.9	35160.7	18682	21781.9	12611	10459.5	15883.6	2.21365	0.000384593
Q91WF0	Tafazzin	Tafazzin	37292.4	41834.3	40409.3	39819.2	39838.8	25431.2	24234	30088.7	21309.6	25265.9	1.57678	0.00039719
A2A848	Acyl-Coenzyme A oxidase 1, palmitoyl (Fragment)	Acox1	48940	61123.4	50955.4	18123.4	44785.6	170292	121494	176653	148342	154195	0.290447	0.000411309
A7MCU9	Pyruvate kinase	Pklr	44172	43891	41792.8	34915.7	41192.9	22808	23708.6	25542.9	26924.8	24746.1	1.66462	0.000421543
Q3UH93	Plexin-D1	Plxnd1	11977.7	14519.7	10798.8	NA	12432.1	22090	21847.1	20399.2	20454.3	21197.7	0.586483	0.000422857
Q91WC3	Long-chain-fatty-acid--CoA ligase 6	Acsl6	1316370	1213210	1200730	1146810	1219280	644607	908550	681003	672228	726597	1.67807	0.000432775
Q8K1N1	Calcium-independent phospholipase A2-gamma	Pnpla8	168341	179715	175114	166694	172466	198785	212762	212709	221673	211482	0.815511	0.000440021
Q91YD6	Villin-like protein	Vill	45071.2	85414.2	89615.8	41339.1	65360.1	172084	148552	158658	170200	162374	0.402529	0.000440968
Q8VEK0	Cell cycle control protein 50A	Tmem30a	188521	311934	317564	119485	234376	589173	599992	715459	603124	626937	0.373843	0.000456285
Q8BPU7	Engulfment and cell motility protein 1	Elmo1	15690.8	13517.3	13005.9	10997	13302.8	23650.4	20225.1	20853.2	22345.6	21768.6	0.611099	0.000470507
Q99MS3	Mpv17-like protein	Mpv17l	472008	781659	547140	923169	680994	2297400	1584480	1994690	2306530	2045775	0.332878	0.000478169
Q3TZN6	Calponin-homology (CH) domain-containing protein (Fragment)	Sptbn1	33166.4	31840	38416.6	28542.5	32991.4	9819.31	NA	7249.69	13357.4	10142.1	3.2529	0.000484154
Q9CXF0	Kynureninase	Kynu	83042.3	69824.1	68922.7	62556.5	71086.4	39878	28700.2	19547.5	19159.5	26821.3	2.65037	0.000493036
B5X0G0	Major urinary protein 13	Mup13	364130	646633	188937	113943	328411	2758710	2470330	3725000	2149300	2775835	0.118311	0.000495916
Q9DBK0	Acetyl-coenzyme A thioesterase	Acot12	574749	814383	546006	316164	562826	1398680	1207830	1504990	1517840	1407335	0.399923	0.000503282
Q3UP75	UDP-glucuronosyltransferase 3A1	Ugt3a1	256734	318331	313882	136994	256485	632931	579439	788915	687283	672142	0.381594	0.000512171
E9Q6L7	Glutathione S-transferase	Gsta5	2600660	2013580	1279310	2283750	2044325	101998	202646	135076	136735	144114	14.1855	0.000526326
Q60870	Receptor expression-enhancing protein 5	Reep5	79020.5	135183	122280	53596.3	97519.9	236862	258476	231852	218651	236460	0.412416	0.000527061
Q3UHB1	5'-nucleotidase domain-containing protein 3	Nt5dc3	53616.9	46529.8	45309.1	50553.2	49002.2	34165.4	35736.4	28898.5	32915.2	32928.9	1.48812	0.000537493
Q3SXD3	5'-deoxynucleotidase HDDC2	Hddc2	56277.9	42746.9	55600.3	54948.1	52393.3	26652	26003.3	16672.4	28537.1	24466.2	2.14146	0.000542954
Q9CX86	Heterogeneous nuclear ribonucleoprotein A0	Hnrnpa0	16315.7	22370.4	16752.6	14562.2	17500.2	34596.9	28263.9	33010	31911.6	31945.6	0.547813	0.000543033
Q8VCN3	UDP-glucuronosyltransferase	Ugt2b37	54310.3	241527	181777	55331.1	133236	686739	636635	1020730	781950	781514	0.170485	0.000552533
P70180	Atrial natriuretic peptide receptor 3	Npr3	12207.7	14736.5	11707.4	NA	12883.9	29618.6	29773.2	24474.1	32145.7	29002.9	0.444227	0.000555923
P70691	UDP-glucuronosyltransferase 1-2	Ugt1a2	1997040	1878700	1831270	1033790	1685200	35061.3	24935.2	383290	16634.8	114980	14.6564	0.000575478
Q8BJE2	Butyrophilin-like protein 9	Btnl9	34821	36704.7	32695.3	14774.7	29748.9	90924.1	66511	76989.5	91016.9	81360.4	0.365644	0.000576439
Q9D0L4	AarF domain-containing protein kinase 1	Adck1	180513	157663	165070	182966	171553	120580	122031	134746	127053	126102	1.36043	0.000579251
P47877	Insulin-like growth factor-binding protein 2	Igfbp2	22981.7	17723.1	10862.7	6947	14628.6	49348.8	64658.7	71335.4	48887.9	58557.7	0.249816	0.000580875
O54901	OX-2 membrane glycoprotein	Cd200	103382	136058	145668	34665.6	104943	303625	259024	275452	308893	286748	0.365977	0.00060489
Q8VC97	Beta-ureidopropionase	Upb1	161977	137326	126261	122252	136954	70486.3	62539.7	83753.3	71821.4	72150.2	1.89818	0.000622605
O08691	Arginase-2, mitochondrial	Arg2	154957	194225	137198	209623	174001	66165.3	38258.4	57404.4	64879.8	56677	3.07004	0.000623748
Q8JZZ0	UDP-glucuronosyltransferase 3A2	Ugt3a2	1192090	1528690	1513070	677687	1.22788e+06	2433460	2547710	2735100	2637900	2.58854e+06	0.474354	0.000629967
P09470	Angiotensin-converting enzyme	Ace	214570	405242	363989	178090	290473	670452	676075	770017	648829	691343	0.420157	0.000630949
P30115	Glutathione S-transferase A3	Gsta3	1403600	1337760	1279940	993335	1.25366e+06	547504	704384	574955	660992	621959	2.01566	0.000642397
Q64669	NAD(P)H dehydrogenase [quinone] 1	Nqo1	635626	699437	560899	697047	648252	361893	326014	344108	453878	371473	1.74508	0.000689351
O09131	Glutathione S-transferase omega-1	Gsto1	261210	211590	220033	187037	219968	98081.3	119512	110489	127315	113849	1.93209	0.000702234
Q3UQ71	AB hydrolase-1 domain-containing protein	Ephx2	215533	285983	222775	233787	239520	748015	473214	732897	662157	654071	0.366198	0.000704445
P24270	Catalase	Cat	14424000	17486400	14965000	6867640	13435760	28304600	26789500	29754500	30511800	28840100	0.465871	0.000724806
Q571F8	Glutaminase liver isoform, mitochondrial	Gls2	886525	NA	677700	899510	821245	348168	397662	376577	333524	363983	2.25627	0.000746569
Q9R0H0	Peroxisomal acyl-coenzyme A oxidase 1	Acox1	3782980	3915840	3699500	1404630	3.20074e+06	6914860	6958710	7765300	7002410	7160320	0.44701	0.000777999
Q9CX80	Cytoglobin	Cygb	19079.8	15122.1	15043.1	9177.87	14605.7	30758.1	27869	28963.8	26494.4	28521.3	0.512098	0.000784069
G5E8W8	Zinc finger protein 185	Zfp185	77745.6	76861.8	78938.4	60296	73460.4	41457.7	31877.3	33992	46921.4	38562.1	1.90499	0.000794027
Q99MR6	Serrate RNA effector molecule homolog	Srrt	26897.6	28643.7	27252.8	22969.4	26440.9	33850.8	38060.3	39583.1	36992.9	37121.8	0.712274	0.000800288
F8VQK3	guanylate cyclase	Gucy1a2	16610.8	16445.8	14920.8	9255.21	14308.2	29117.2	31145	27249.6	36879	31097.7	0.460103	0.000809976
Q9EQ80	NIF3-like protein 1	Nif3l1	40396.3	39381	39943.6	49795.4	42379.1	26728.3	27908.6	25390	26699.5	26681.6	1.58833	0.00081449
Q91WU2	Solute carrier family 22 member 7	Slc22a7	12155.1	15713.7	15438.3	10775.3	13520.6	196695	159148	305845	188197	212471	0.063635	0.000822284
P10810	Monocyte differentiation antigen CD14	Cd14	38877.4	29561.1	28480.3	19910.5	29207.3	62545.3	54173	66592.4	74179.4	64372.5	0.453723	0.000828488
Q9R1T2	SUMO-activating enzyme subunit 1	Sae1	41946.1	43080.8	38378.4	38212.8	40404.5	55174.1	51212.3	52915.7	60416.6	54929.7	0.735568	0.000832071
G3UWD9	Solute carrier family 17 (sodium phosphate), member 3	Slc17a3	317487	357090	447736	194035	329087	730100	1066450	843934	844585	871267	0.377711	0.000833963
O35955	Proteasome subunit beta type-10	Psmb10	24064	16431.3	15649	24461.9	20151.5	38685.1	37125.9	33208.7	36918.6	36484.6	0.552331	0.000834767
Q9CQH7	Transcription factor BTF3 homolog 4	Btf3l4	29520.3	38110	35405.1	28149.3	32796.2	49000.1	46969.6	52004.1	47675.3	48912.3	0.67051	0.000842516
Q91WG0	Acylcarnitine hydrolase	Ces2c	2193800	2924530	2804940	1211040	2.28358e+06	5515420	5399270	6426330	4720830	5.51546e+06	0.414032	0.000848161
A0A068WAQ5	Protein 4.1 (Fragment)	Epb41	92071.4	93476	66050.1	121647	93311.1	27799.2	19288.5	23115.4	20725.8	22732.2	4.1048	0.000859643
P06800	Receptor-type tyrosine-protein phosphatase C	Ptprc	26201.1	25253.6	14994.4	7314.01	18440.8	83160.6	50958.8	65791.8	69226.3	67284.4	0.274072	0.000876775
Q6PGC1	ATP-dependent RNA helicase DHX29	Dhx29	29103.3	30406.8	30289.9	19539.7	27334.9	52400.1	42560.8	48905.7	46750.5	47654.3	0.573609	0.000880061
O89053	Coronin-1A	Coro1a	247529	248678	165075	129131	197603	550996	385864	471079	514302	480560	0.411193	0.000900971
P97447	Four and a half LIM domains protein 1	Fhl1	115160	105717	115788	74606.6	102818	178381	158712	169678	190145	174229	0.590131	0.000901781
Q9CZS1	Aldehyde dehydrogenase X, mitochondrial	Aldh1b1	98552.3	85980.1	73804.7	90666.7	87250.9	49737.4	53480.7	56085.6	41163.4	50116.8	1.74095	0.000907215
Q99M71	Mammalian ependymin-related protein 1	Epdr1	58979.9	58564.9	61361.9	49040.8	56986.9	133402	116497	167665	114828	133098	0.428157	0.000915638
Q9R0P9	Ubiquitin carboxyl-terminal hydrolase isozyme L1	Uchl1	37145.1	31887.1	34585.5	32486.5	34026.1	74727.8	63442.7	54117.8	77540.2	67457.1	0.50441	0.000917826
Q8C7K6	Prenylcysteine oxidase-like	Pcyox1l	20668	21641.4	13407.2	2008.45	14431.3	40189.6	47673.2	49787.7	42191.2	44960.4	0.320977	0.00093765
P58044	Isopentenyl-diphosphate Delta-isomerase 1	Idi1	85146.9	96335.2	93326.7	135487	102574	229568	183287	192261	183800	197229	0.520075	0.000939381
Q9QXG4	Acetyl-coenzyme A synthetase, cytoplasmic	Acss2	135529	147964	112565	119005	128766	213969	182148	187230	189707	193264	0.66627	0.000940477
Q923T7	E3 ubiquitin-protein ligase TRIM7	Trim7	30834.4	35465.8	30221.7	25475.3	30499.3	51693.8	46480.6	58789.1	47811.5	51193.8	0.595762	0.00094577
P04117	Fatty acid-binding protein, adipocyte	Fabp4	400254	344542	345909	271929	340658	720806	625363	531005	700650	644456	0.528599	0.000946249
Q3U5Q7	UMP-CMP kinase 2, mitochondrial	Cmpk2	78461	67387.2	63439	75328.2	71153.9	116559	105266	95217.2	116519	108390	0.65646	0.000956
O08532	Voltage-dependent calcium channel subunit alpha-2/delta-1	Cacna2d1	18328.9	32028.2	31895.6	10908.5	23290.3	51094.1	58189.5	58454.8	60471.1	57052.4	0.408227	0.000956668
Q8K199	COX assembly mitochondrial protein 2 homolog	Cmc2	163391	170750	153275	188534	168988	111911	106109	120949	126995	116491	1.45065	0.000974808
O70303	Lipid transferase CIDEB	Cideb	32898.8	49135.6	41179.1	21801	36253.6	78325.1	66942.9	82408.7	78002.9	76419.9	0.4744	0.000985258
Q9DC60	UbiA prenyltransferase domain-containing protein 1	Ubiad1	28796.8	51730.4	48263.2	26320.6	38777.8	149742	101346	163753	117329	133042	0.291469	0.000985326
Q8K0S0	Phytanoyl-CoA hydroxylase-interacting protein	Phyhip	790031	643611	711816	784738	732549	456964	479319	535562	522479	498581	1.46927	0.000987207
Q9R118	Serine protease HTRA1	Htra1	167668	127386	184361	63285.6	135675	337879	275869	344662	327062	321368	0.42218	0.000992653
Q9D279	Mitotic interactor and substrate of PLK1	Misp	12481.3	12786.9	15294.3	10483.6	12761.5	6684.82	6422.48	6957.54	7230.72	6823.89	1.87012	0.00102927
P34884	Macrophage migration inhibitory factor	Mif	4375380	4279790	4278990	3897470	4.20791e+06	2131260	3214500	2166000	2731540	2560825	1.64318	0.00104235
F7BP73	Solute carrier family 22, member 23 (Fragment)	Slc22a23	8727.15	10593.1	11704	NA	10341.4	4954.86	3983.1	5519.25	4262.26	4679.87	2.20977	0.00105707
Q9D5T0	Outer mitochondrial transmembrane helix translocase	Atad1	590388	618757	544712	567748	580401	690695	726244	785231	717841	730003	0.795067	0.00107003
Q9WV69	Dematin	Dmtn	264375	318031	298099	236946	279363	138783	185897	120773	131237	144172	1.9377	0.00107724
P39876	Metalloproteinase inhibitor 3	Timp3	143530	156857	164224	39976.9	126147	298220	292327	297984	298245	296694	0.425175	0.00108621
Q9EQF5	Dihydropyrimidinase	Dpys	69948.8	65320.7	64700.1	63525.5	65873.8	45211.6	54538.8	53796.4	49140	50671.7	1.30001	0.00108858
P11152	Lipoprotein lipase	Lpl	646199	912048	560100	415176	633381	1865740	1970380	2012230	1294000	1.78559e+06	0.354718	0.00109427
Q8VD66	(Lyso)-N-acylphosphatidylethanolamine lipase	Abhd4	30229.3	29663.1	27990.3	24936.6	28204.8	21212.1	21309.1	21338.3	21217.8	21269.3	1.32608	0.00111788
B7ZN52	Lmo7 protein	Lmo7	34993.8	41742.3	51181.2	37170.3	41271.9	12112	17758.2	19074.5	21095.2	17510	2.35705	0.00111813
Q6A0A2	La-related protein 4B	Larp4b	29057.6	28544.2	24031.8	19566.2	25300	42792.6	37957.7	46526.3	40683.7	41990.1	0.602522	0.00112003
P07901	Heat shock protein HSP 90-alpha	Hsp90aa1	250946	231185	195901	154852	208221	363720	329258	325297	348932	341802	0.609186	0.0011274
Q9Z2G9	Oxidoreductase HTATIP2	Htatip2	161269	206482	148768	178959	173870	356262	302292	336623	439724	358725	0.484687	0.00113402
P52332	Tyrosine-protein kinase JAK1	Jak1	29583.7	32641.3	30911.6	27361	30124.4	39854.9	39650.4	39864.8	46183.1	41388.3	0.727848	0.00117187
Q99JW2	Aminoacylase-1	Acy1	165493	200393	164341	149981	170052	303818	265356	257086	243141	267350	0.636064	0.00117383
Q5NCE8	Magnesium transporter MRS2 homolog, mitochondrial	Mrs2	36086.6	30430.6	24496.6	38300.6	32328.6	51908.4	49495.4	55417.5	59434.6	54064	0.597969	0.00119456
Q8CHS2	DnaJ homolog subfamily C member 22	Dnajc22	18056.5	23122.7	19896.5	9988.19	17766	38831.9	39486.7	32624.4	34741.9	36421.2	0.487792	0.00120303
Q8BL97	Serine/arginine-rich splicing factor 7	Srsf7	49933.9	61151.9	66330.6	41439.7	54714	102458	86093.7	115233	102544	101582	0.538618	0.00122854
A2APT9	Kelch domain-containing protein 7A	Klhdc7a	143751	119391	135926	128492	131890	84434.4	101168	99614.5	95088.7	95076.4	1.3872	0.00122881
Q8BWF2	GTPase IMAP family member 5	Gimap5	15036.8	15441.9	15447.7	15992.9	15479.8	26772.3	20253.4	25226.2	27591.7	24960.9	0.620163	0.0012304
Q9D826	Peroxisomal sarcosine oxidase	Pipox	6513620	8276780	6457740	2673640	5980445	12985100	12277200	12806900	13481900	12887775	0.46404	0.00123081
P26645	Myristoylated alanine-rich C-kinase substrate	Marcks	74928.7	84878.8	107162	42828	77449.4	218387	169253	216847	271449	218984	0.353676	0.00124921
Q61233	Plastin-2	Lcp1	224191	253585	173565	196690	212008	545327	356522	445393	478696	456484	0.464436	0.0012626
Q9QWI6	SRC kinase signaling inhibitor 1	Srcin1	35053.5	38996.7	34323.5	26320.4	33673.5	19256.2	18424.2	18393.7	17614.6	18422.2	1.82788	0.00126665
P55096	ATP-binding cassette sub-family D member 3	Abcd3	2323090	2619890	2204770	967344	2.02877e+06	4085480	3966820	4361890	4210310	4156125	0.488141	0.00127635
Q8BW75	Amine oxidase [flavin-containing] B	Maob	1223940	926477	767665	1105130	1005803	428365	425511	390553	473692	429530	2.34163	0.00129461
O35298	Acyloxyacyl hydrolase	Aoah	146103	165035	205045	100708	154223	295648	312792	289191	262843	290118	0.531585	0.00130764
P49817	Caveolin-1	Cav1	41573.5	40184.3	48870.5	25359.4	38996.9	68113.9	69165.9	68972.2	81104.7	71839.2	0.542836	0.00132865
Q9D020	Cytosolic 5'-nucleotidase 3A	Nt5c3a	143799	136634	137495	175248	148294	212504	197825	203886	198557	203193	0.729818	0.00133049
Q9CPV5	Polyamine-modulated factor 1	Pmf1	55363.3	67630.3	71194	49122.3	60827.5	163775	118284	154118	199100	158819	0.382998	0.00134104
Q91Z92	Beta-1,3-galactosyltransferase 6	B3galt6	18580.7	21930.3	24534.5	17866.3	20728	32468.3	30299.2	35573	29939	32069.9	0.646337	0.00135338
Q99KB8	Hydroxyacylglutathione hydrolase, mitochondrial	Hagh	1572080	1694990	1479670	1701590	1.61208e+06	1906990	1959850	1887950	1941790	1924145	0.837818	0.00137564
P56528	ADP-ribosyl cyclase/cyclic ADP-ribose hydrolase 1	Cd38	104696	119941	111429	27232	90824.5	221940	198346	216875	219014	214044	0.424327	0.00140574
Q91WV7	Amino acid transporter heavy chain SLC3A1	Slc3a1	1341260	1686750	1944170	670803	1.41075e+06	2851560	3115560	3268460	2911880	3036865	0.46454	0.00141991
Q9EPJ9	ADP-ribosylation factor GTPase-activating protein 1	Arfgap1	44815.8	52280.4	40880.3	37035.9	43753.1	22814.8	21608.8	26208.9	26686.4	24329.7	1.79834	0.00142159
O35488	Long-chain fatty acid transport protein 2	Slc27a2	3076610	4066620	3898390	2229310	3.31773e+06	5542880	5576400	6142890	6166270	5857110	0.566445	0.00142168
O89086	RNA-binding protein 3	Rbm3	109056	101626	111961	68732.7	97843.9	47278.5	38292.8	33734.9	42008.6	40328.7	2.42616	0.00143685
O70579	Peroxisomal membrane protein PMP34	Slc25a17	219885	249389	204851	99415	193385	357728	377586	419844	396293	387863	0.498591	0.00149026
O88623	Ubiquitin carboxyl-terminal hydrolase 2	Usp2	160901	233424	191450	99076.9	171213	418186	308375	430140	429872	396643	0.431655	0.00149792
Q9R0H2	Endomucin	Emcn	7607.53	11629.6	17838.6	1214.75	9572.62	39595.7	27691.3	45438	36998.5	37430.9	0.255741	0.00154343
P18181	CD48 antigen	Cd48	9700.83	8049.52	10158	10920.7	9707.26	26991.3	16615.8	25876.4	22049.1	22883.2	0.42421	0.00159309
P42703	Leukemia inhibitory factor receptor	Lifr	19197.4	21236.4	20712.7	NA	20382.2	38181.5	41759.6	32345.8	33683	36492.5	0.558531	0.00159668
Q91YQ8	Amacr protein	Amacr	21588.9	24489.4	16462.6	12354.9	18724	110306	67372.3	80726.4	61017.8	79855.6	0.234473	0.00163073
Q9CQZ6	NADH dehydrogenase [ubiquinone] 1 beta subcomplex subunit 3	Ndufb3	1856250	1653330	1953760	2099780	1890780	1221940	1385900	1210420	1412350	1.30765e+06	1.44593	0.00163895
Q501J6	Probable ATP-dependent RNA helicase DDX17	Ddx17	19345.3	24270.5	24375.3	22939	22732.5	36249.7	28921.8	35569.7	35973	34178.6	0.665111	0.00164383
Q62028	Secretory phospholipase A2 receptor	Pla2r1	8434.83	9284.17	12442.2	NA	10053.7	16871.4	15968.3	18021.4	17686.2	17136.8	0.586674	0.00167496
Q8R4U7	Leucine zipper protein 1	Luzp1	12538.5	13789.1	13164.4	NA	13164	9955.82	9975.29	8125.69	8326.14	9095.74	1.44727	0.00173059
Q9EPL9	Peroxisomal acyl-coenzyme A oxidase 3	Acox3	1470580	2092170	1614440	660366	1459389	3234280	2929960	3675880	3182800	3255730	0.448252	0.00174
Q9CXT7	Transmembrane protein 192	Tmem192	61147.6	54150.1	59812.3	37601.9	53178	83586.1	84307.9	79026.7	87708	83657.2	0.635665	0.00174337
P50247	Adenosylhomocysteinase	Ahcy	779696	702317	649732	575546	676823	991589	940217	874936	967229	943493	0.717359	0.00174417
A2CEK7	Major urinary protein 12	Mup14	551099	1072310	260438	151461	508827	2572510	2413900	3590520	1979780	2.63918e+06	0.192798	0.00174703
Q78JT3	3-hydroxyanthranilate 3,4-dioxygenase	Haao	420926	378265	335267	306853	360328	595507	546939	480196	561239	545970	0.659977	0.00175908
E9Q7B0	procollagen-proline 4-dioxygenase	P4ha1	32430.1	24808	25878.2	19526.4	25660.7	39156	38885.3	41184.4	42097.3	40330.8	0.636256	0.00181019
Q9CR58	Kidney mitochondrial carrier protein 1	Slc25a30	310170	240387	244760	305957	275318	133807	178484	152469	175881	160160	1.71902	0.0018124
P54869	Hydroxymethylglutaryl-CoA synthase, mitochondrial	Hmgcs2	1005460	384904	723684	898533	753145	40139.4	34817.7	26493.7	33694	33786.2	22.2915	0.0018361
P16675	Lysosomal protective protein	Ctsa	1133440	1235940	1115770	1112280	1.14936e+06	972488	1007100	965950	915577	965279	1.1907	0.00184552
P63037	DnaJ homolog subfamily A member 1	Dnaja1	67581.9	72957.2	71121.8	46590.2	64562.8	97694.7	100205	114064	98665.8	102657	0.628915	0.00184747
Q99MD6	Thioredoxin reductase 3	Txnrd3	185168	193774	177415	80602.9	159240	289216	303794	304147	304349	300376	0.530135	0.00184931
O54865	Guanylate cyclase soluble subunit beta-1	Gucy1b1	36055.9	50535.7	44108.8	28590.8	39822.8	78277.9	63642.1	69705.2	82408.9	73508.5	0.541744	0.00185388
Q8C0E3	E3 ubiquitin-protein ligase TRIM47	Trim47	14147.5	10132.9	9626.64	9743.41	10912.6	21506.2	16398	23522.9	22319.9	20936.8	0.521218	0.00190553
Q80VJ3	2'-deoxynucleoside 5'-phosphate N-hydrolase 1	Dnph1	31846.1	34275.6	29542.2	24438.6	30025.6	46323.7	40852.4	44286.3	50939.6	45600.5	0.658449	0.00194349
P02798	Metallothionein-2	Mt2	38983	29092.4	23707.6	28517.6	30075.2	10785.2	10680.6	9021	15952.9	11609.9	2.59047	0.00198406
Q78KK3	Solute carrier family 22 member 18	Slc22a18	583312	730261	774898	324752	603306	1148280	1148920	1282030	1100000	1.16981e+06	0.515731	0.00199698
Q9DCQ2	Aspartate dehydrogenase domain-containing protein	Aspdh	220488	244271	275035	141627	220355	355814	440819	386420	395293	394586	0.558446	0.00201337
Q3U0S6	Ras-interacting protein 1	Rasip1	50192.8	62526.8	57528.7	28362	49652.6	107112	85448.9	91429.9	99423.1	95853.5	0.518005	0.00202238
Q8BLF1	Neutral cholesterol ester hydrolase 1	Nceh1	276391	344783	352984	175278	287359	525351	470479	536200	569698	525432	0.5469	0.00206128
P30275	Creatine kinase U-type, mitochondrial	Ckmt1	2624410	2205590	2565410	1876720	2.31803e+06	1271510	1560380	1232600	1121790	1296570	1.78782	0.00206214
Q9CQB2	MAPK regulated corepressor interacting protein 2	Mcrip2	51152	44356.8	58725.3	47898	50533	92403.5	73405.5	88740.1	72211.8	81690.2	0.618593	0.00207092
Q91W97	Hexokinase HKDC1	Hkdc1	185935	140908	168310	168087	165810	121669	116382	116520	112537	116777	1.41989	0.00207106
A0A1B0GSG7	Kinesin-like protein	Kif19b	54271.3	68683.8	56167.3	NA	59707.5	106551	99404.9	120140	132387	114621	0.520913	0.00212925
P33587	Vitamin K-dependent protein C	Proc	17671.7	25082.7	22507.8	7238.93	18125.3	44121.2	35387.2	43343.9	40281.3	40783.4	0.444428	0.00214091
Q8R3U1	Phospholipase A and acyltransferase 3	Plaat3	19896.8	20247.2	21294	24623.2	21515.3	11257.3	12485	14155.4	16398.5	13574	1.58503	0.0021662
P49429	4-hydroxyphenylpyruvate dioxygenase	Hpd	5504450	4558070	5560890	3125780	4.6873e+06	1588640	1909760	1771680	1783610	1.76342e+06	2.65807	0.0022132
P97333	Neuropilin-1	Nrp1	32357	29367.4	25972	12877.6	25143.5	61847.5	44464.6	53854.2	54120.7	53571.8	0.469343	0.00222092
Q8CIM7	Cytochrome P450 2D26	Cyp2d26	1038060	1242880	1444920	592638	1.07962e+06	115795	204014	138771	144268	150712	7.16349	0.00229363
Q9JJW0	Peroxisomal membrane protein 4	Pxmp4	1314930	1584440	1049870	574063	1.13083e+06	2226180	2113760	2358420	2332130	2.25762e+06	0.500892	0.00229635
O35728	Cytochrome P450 4A14	Cyp4a14	608548	474313	426085	213895	430710	23590.4	15938.3	11306.7	11657.5	15623.2	27.5686	0.00230373
A2AI08	Taperin	Tprn	51639.1	59740.4	53244.7	44472.9	52274.3	38118	36054.4	32247.3	34354.9	35193.7	1.48533	0.00230601
Q9JLJ4	Elongation of very long chain fatty acids protein 2	Elovl2	14363	10414.8	11530.6	13238.4	12386.7	7203.31	7943.52	5186.57	7550.75	6971.04	1.77688	0.00232174
P42925	Peroxisomal membrane protein 2	Pxmp2	960733	1028170	879503	355098	805876	1503170	1598810	1875740	1817540	1698815	0.474375	0.00234158
Q9DBZ1	Inhibitor of nuclear factor kappa-B kinase-interacting protein	Ikbip	17414.4	19617.4	21188.1	11888.3	17527	26914.5	27985.8	32036.5	31400.3	29584.3	0.592445	0.00234809
P70277	Alpha-N-acetylgalactosaminide alpha-2,6-sialyltransferase 2	St6galnac2	93681.8	117271	84973.7	38463.5	83597.5	170635	178683	155976	179794	171272	0.488098	0.0023652
Q8VCN6	CD99 antigen	Cd99	29406.6	18078.7	24230.7	NA	23905.3	41874.9	52727.1	55602	57315.5	51879.9	0.460782	0.0023716
Q9DCZ1	GMP reductase 1	Gmpr	74660.7	78053.1	68853.7	58980.5	70137	113072	104857	100696	89999.1	102156	0.686567	0.0023726
P32233	Developmentally-regulated GTP-binding protein 1	Drg1	32587.4	33946.1	34925.6	23086.3	31136.3	43990.5	45066.1	50146.1	51307.6	47627.6	0.653746	0.00237335
Q60925	D site-binding protein	Dbp	17469.5	10803.1	14389.1	30015	18169.2	44843.5	41910	40695.4	36388.3	40959.3	0.443591	0.00237968
O35188	Fractalkine	Cx3cl1	29682.4	34524.4	28948.5	16214.6	27342.5	48433.4	56941.7	51013.1	45467.5	50463.9	0.541822	0.00240986
Q8BMA6	Signal recognition particle subunit SRP68	Srp68	92500.1	109072	102602	82139.5	96578.4	128590	122479	138805	135512	131346	0.735295	0.00241531
P48962	ADP/ATP translocase 1	Slc25a4	7084230	6157440	7000430	8677980	7230020	4393280	4867540	4308610	4532220	4.52541e+06	1.59765	0.0024374
Q6NZC7	SEC23-interacting protein	Sec23ip	34919	36229.6	38451.5	28377	34494.3	44557.8	47982.7	44798.4	47556.8	46223.9	0.746243	0.002444
Q8BJ63	AP-5 complex subunit mu-1	Ap5m1	12103	21910.5	27673.3	9176.91	17715.9	52330	52007	NA	43582.9	49306.6	0.359301	0.00245956
Q9D1A2	Cytosolic non-specific dipeptidase	Cndp2	530337	498173	495564	335861	464984	804167	685574	676566	766084	733098	0.634273	0.00246453
Q8BM72	Heat shock 70 kDa protein 13	Hspa13	21820.2	27543.2	28090.5	10541.7	21998.9	47798.9	42394.5	48356.1	40182.6	44683	0.492332	0.00247325
P12025	Midkine	Mdk	7199.98	4453.99	7285.74	5301.51	6060.31	11439.8	13705	10508.4	10053.7	11426.7	0.530362	0.0024756
Q8BK64	Activator of 90 kDa heat shock protein ATPase homolog 1	Ahsa1	70100.6	71687.6	63438.9	54517.1	64936.1	98532.2	84232.5	86160.1	91721.5	90161.6	0.720219	0.00247802
Q9DAW9	Calponin-3	Cnn3	231974	232480	195241	160059	204938	121678	116433	100825	121999	115234	1.77846	0.00250236
Q8VEE0	Ribulose-phosphate 3-epimerase	Rpe	30616.8	36278.1	33648.5	29426.8	32492.5	48880.9	40059.5	46042.9	50782.3	46441.4	0.699646	0.00250969
Q6PEM8	Proton-coupled folate transporter	Slc46a1	76890.1	81856.5	76452.7	61220.8	74105	97106	106405	113756	97586.5	103713	0.714518	0.00256774
P63213	Guanine nucleotide-binding protein G(I)/G(S)/G(O) subunit gamma-2	Gng2	49321.4	64050.4	65017.7	20605.2	49748.7	115234	90962.6	117459	120193	110962	0.448339	0.00257005
P32020	Sterol carrier protein 2	Scp2	10660900	12244800	11049000	4974800	9732375	18485700	16618900	19868300	20907500	18970100	0.513038	0.00258909
E9PYF4	LIM domain only 7	Lmo7	163592	189225	232729	182573	192030	123824	115868	113291	122046	118757	1.61699	0.00259688
Q61792	LIM and SH3 domain protein 1	Lasp1	843240	621125	523322	836113	705950	344813	314881	238766	289131	296898	2.37775	0.00261335
Q8VE47	Ubiquitin-like modifier-activating enzyme 5	Uba5	23871.9	25690.8	20207	20996.8	22691.6	34489.1	31718.8	28498.1	30969.4	31418.8	0.72223	0.00264385
Q61555	Fibrillin-2	Fbn2	129749	150651	151168	102317	133471	201526	187310	208669	186683	196047	0.680813	0.00267359
Q9JMK0	Beta-1,4-galactosyltransferase 5	B4galt5	33580.6	44141.7	53060.1	NA	43594.1	96565.6	93496.9	119302	84294.2	98414.7	0.442964	0.00272831
O54724	Caveolae-associated protein 1	Cavin1	33036.3	34711.9	35523.6	13858.2	29282.5	65986.1	49556.6	69761	65801.1	62776.2	0.466459	0.00274384
O89017	Legumain	Lgmn	1503650	1286980	1402320	1262280	1.36381e+06	1106880	1041420	1105450	1072080	1.08146e+06	1.26108	0.00276468
Q9D6K5	Synaptojanin-2-binding protein	Synj2bp	215087	219944	203028	216445	213626	232973	235118	239476	229492	234265	0.9119	0.00276655
O88569	Heterogeneous nuclear ribonucleoproteins A2/B1	Hnrnpa2b1	144431	125982	133237	120672	131080	157868	153268	166449	160551	159534	0.821646	0.00276877
Q8BTZ7	Mannose-1-phosphate guanyltransferase beta	Gmppb	31841	28809.2	24628.3	22738.7	27004.3	38614.1	43513.8	36351.5	39091.3	39392.7	0.685516	0.00277396
Q9DB60	Prostamide/prostaglandin F synthase	Prxl2b	163515	114599	88863.8	158622	131400	34576.5	47351.7	32793.6	51179.2	41475.2	3.16815	0.00283528
Q9ERB0	Synaptosomal-associated protein 29	Snap29	84495.3	99167.5	96631.3	100115	95102.3	113321	134419	141545	127417	129176	0.736225	0.00284193
Q9DBS9	Oxysterol-binding protein-related protein 3	Osbpl3	30389.3	34382.6	35830.4	19470.4	30018.2	55140.6	47001.5	49680.3	48131.1	49988.4	0.600503	0.00284414
Q9Z1P7	KN motif and ankyrin repeat domain-containing protein 3	Kank3	22550.9	32514.5	25098.7	16248.2	24103.1	41275.8	38929.7	45721.3	41260	41796.7	0.576674	0.0028659
B2RU80	Receptor-type tyrosine-protein phosphatase beta	Ptprb	10300	8107.75	10192.4	8802.05	9350.55	18282	14710.2	12861.8	15784.9	15409.7	0.606795	0.00288857
O35522	Proteasome subunit beta type-9	Psmb9	13964.3	10408.6	NA	10527.5	11633.5	35499.2	28629.9	32273.6	22849	29812.9	0.390216	0.00289574
O70370	Cathepsin S	Ctss	418620	522006	448991	374452	441017	279980	270069	312508	273839	284099	1.55234	0.0029191
P70261	Paladin	Pald1	49333.9	66783.8	50822.3	47608.4	53637.1	91003.3	78465.3	81890.9	104657	89004.1	0.602636	0.00294252
Q91ZF2	Cathepsin 7	Cts7	22211.3	27934.6	26493.6	6953.59	20898.3	61896.6	55420.3	96575.1	93635.6	76881.9	0.271823	0.00299302
Q91YY4	ATP synthase mitochondrial F1 complex assembly factor 2	Atpaf2	93069.2	93325	82238.2	115849	96120.4	63383.9	62894.5	53919.3	62116.7	60578.6	1.5867	0.00301282
Q8QZT1	Acetyl-CoA acetyltransferase, mitochondrial	Acat1	5882560	5418910	5796510	7757580	6213890	8940160	8497160	8667560	9046100	8787745	0.707109	0.00308122
Q8BVF2	Phosducin-like protein 3	Pdcl3	8394.5	10066.4	7495.35	9225.06	8795.33	11617.3	11999.4	14436.6	13562.7	12904	0.681597	0.0030981
Q61553	Fascin	Fscn1	26690.1	22733.1	23013.4	13594.7	21507.8	50305.2	40037.4	34482.3	44152.6	42244.4	0.509129	0.0031009
P11835	Integrin beta-2	Itgb2	34875.3	25143.4	17687.7	13779.8	22871.5	56557.8	44949.2	44542.2	48572.5	48655.4	0.470072	0.00312192
B1ART1	Vacuolar protein sorting 13D	Vps13d	173133	187056	150754	130943	160472	215162	219935	227521	219165	220446	0.727941	0.00315973
Q5H8C4	Intermembrane lipid transfer protein VPS13A	Vps13a	61596.5	57373	58155	66094.3	60804.7	81516.7	71014.3	75191.2	84455	78044.3	0.779105	0.00316118
P16882	Growth hormone receptor	Ghr	42759.4	56923.4	44435.3	33338.3	44364.1	71966.7	63619.4	79524.7	73503.2	72153.5	0.614857	0.00316211
Q8R1U2	Cell growth regulator with EF hand domain protein 1	Cgref1	51976.9	63236.9	58114.1	25960.9	49822.2	99998	81925	105736	96067.2	95931.6	0.519352	0.00316429
Q9Z0P5	Twinfilin-2	Twf2	24844.7	19921.2	15865.9	15266.3	18974.5	40836.7	30295.2	31147	36306.8	34646.4	0.547662	0.00318223
Q8C7J6	Potassium channel tetramerisation domain containing 12b	Kctd12b	1581180	1630160	1876560	797194	1.47127e+06	3258990	2641020	2493990	3009710	2.85093e+06	0.516068	0.00321081
Q6A028	Switch-associated protein 70	Swap70	11959.1	11230.7	8201.33	7535.68	9731.7	16935.6	15868.1	16467.2	13900.3	15792.8	0.616211	0.00323115
O35490	Betaine--homocysteine S-methyltransferase 1	Bhmt	270629	159653	257756	110870	199727	16511.4	18823.5	20301.4	14118.8	17438.8	11.453	0.00326669
E9Q236	ATP-binding cassette sub-family C member 4	Abcc4	292931	404996	444254	235425	344402	97522	133535	105335	115466	112964	3.04876	0.00326966
Q8VC48	Peroxisome assembly protein 12	Pex12	116038	137938	117174	54183.5	106333	199175	185267	214256	188913	196903	0.54003	0.00328927
Q9WVJ3	Carboxypeptidase Q	Cpq	634220	746038	802304	446479	657260	1020680	1118600	1074160	988719	1.05054e+06	0.625641	0.00330318
P58137	Acyl-coenzyme A thioesterase 8	Acot8	457315	554602	398349	178710	397244	787070	728337	824013	793763	783296	0.507144	0.0033231
Q8K0F1	TBC1 domain family member 23	Tbc1d23	22657.2	22719.7	24511.3	22470.3	23089.6	25886.1	29485.6	31236.9	28573	28795.4	0.801851	0.00332339
Q9DC16	Endoplasmic reticulum-Golgi intermediate compartment protein 1	Ergic1	70276.3	77587.4	81810.5	29098.5	64693.2	134592	115417	133551	119986	125886	0.513901	0.00333482
Q3TWW8	Serine/arginine-rich splicing factor 6	Srsf6	41655.4	48289.4	41840.5	32176.9	40990.6	60835.4	53411	61530.7	64460.6	60059.4	0.6825	0.00336424
Q9WUR2	Enoyl-CoA delta isomerase 2	Eci2	2887490	2362900	2144990	2394430	2.44745e+06	3216680	3241770	3139450	3520710	3.27965e+06	0.746254	0.0033699
Q3UPH1	Protein PRRC1	Prrc1	82723.5	88234	96425.2	59771.8	81788.6	124243	114343	122576	118961	120031	0.681397	0.00337373
P52482	Ubiquitin-conjugating enzyme E2 E1	Ube2e1	3690.4	2563.61	6807.71	887.3	3487.26	9266.19	8970.72	9881.07	9492.73	9402.68	0.370879	0.00337444
Q9CQE1	Protein NipSnap homolog 3B	Nipsnap3b	231338	196308	214197	244670	221628	174255	173830	167527	172183	171949	1.28892	0.00338248
Q9JMG1	Endothelial differentiation-related factor 1	Edf1	164298	174297	182179	90954	152932	285506	230756	298480	276582	272831	0.560537	0.00340531
Q99KR8	Plasma alpha-L-fucosidase	Fuca2	207038	201024	179868	127656	178896	267563	250983	277393	289421	271340	0.659308	0.00342815
P47878	Insulin-like growth factor-binding protein 3	Igfbp3	40112.5	32763.8	27468.2	18279.6	29656	55260.2	48508.3	50818.2	55304.4	52472.8	0.56517	0.00346044
P11404	Fatty acid-binding protein, heart	Fabp3	401460	425187	368075	372613	391834	287796	261012	213766	319557	270533	1.44838	0.00349083
Q91VH1	Adiponectin receptor protein 1	Adipor1	24247.7	NA	20412.2	20026.3	21562.1	31030.7	35793.8	33528.8	NA	33451.1	0.644585	0.00349459
Q8K1X4	Nck-associated protein 1-like	Nckap1l	28178.1	19000.8	22560.2	22496.5	23058.9	11279.4	13805.3	14644.1	14398.7	13531.9	1.70404	0.0035044
P62320	Small nuclear ribonucleoprotein Sm D3	Snrpd3	93996.9	87758.2	84826.1	80738.1	86829.8	136878	105979	133692	116300	123212	0.704717	0.00350465
A2A690	Protein TANC2	Tanc2	26840.9	24965.4	29050.1	26575.1	26857.9	22420.2	21832.3	23079.4	19858.4	21797.6	1.23215	0.00353296
P24472	Glutathione S-transferase A4	Gsta4	1415500	1166310	1106810	989584	1169551	785153	667765	570522	758979	695605	1.68134	0.00354612
Q00262	Syntaxin-2	Stx2	36274.3	52512.3	51496.7	24030.9	41078.6	80348.8	69388.2	72225.2	75330.9	74323.3	0.552701	0.00358292
Q7TQG1	Pleckstrin homology domain-containing family A member 6	Plekha6	116984	117778	139067	92530.3	116590	70854.5	77746	70103.8	65054.4	70939.7	1.64351	0.00358341
P01831	Thy-1 membrane glycoprotein	Thy1	3907.01	18680.8	8101.61	NA	10229.8	59255.7	37220	39813.7	47018.8	45827.1	0.223226	0.00358447
B9EJI9	Transmembrane protein 229A	Tmem229a	69230.8	85673.1	85373	37697.8	69493.7	124736	120772	156904	132540	133738	0.519625	0.00358452
Q8VCF0	Mitochondrial antiviral-signaling protein	Mavs	382069	348086	386943	456185	393321	198480	287295	194698	275211	238921	1.64624	0.00362247
P19096	Fatty acid synthase	Fasn	58890.1	71232	67095.4	46727	60986.1	99476.3	87453.7	84295.7	89298	90130.9	0.676639	0.00364682
Q99NB1	Acetyl-coenzyme A synthetase 2-like, mitochondrial	Acss1	2400610	1884210	2160540	3156920	2400570	996690	1301150	1061550	1060620	1.105e+06	2.17246	0.00367782
Q91VS7	Microsomal glutathione S-transferase 1	Mgst1	360051	250490	274731	211284	274139	112281	130779	142069	121176	126576	2.1658	0.00371649
Q9DCN1	NAD-capped RNA hydrolase NUDT12	Nudt12	277117	364703	318974	110525	267830	525700	499563	539916	537193	525593	0.509576	0.00373209
Q6PDN3	Myosin light chain kinase, smooth muscle	Mylk	91741.5	101346	112595	66244.3	92981.7	137427	133680	145112	152189	142102	0.654331	0.00373349
Q8BWY7	Zinc transporter ZIP11	Slc39a11	23779.1	29259	21992.9	16540.4	22892.8	46427.9	33713.7	39515	47168.3	41706.2	0.548907	0.00380684
Q99KR3	Endoribonuclease LACTB2	Lactb2	1943260	2035040	1834660	2750300	2140815	2935280	3254740	3132690	3332970	3163920	0.676634	0.00387275
Q9Z2V4	Phosphoenolpyruvate carboxykinase, cytosolic [GTP]	Pck1	718237	747172	760393	475366	675292	375421	349409	361595	383036	367365	1.8382	0.00387974
P50172	11-beta-hydroxysteroid dehydrogenase 1	Hsd11b1	546965	534117	390963	230015	425515	1170390	709894	1024340	1138960	1010896	0.420929	0.00388969
Q99J27	Acetyl-coenzyme A transporter 1	Slc33a1	156791	216516	198610	96464	167095	313926	266181	349358	315217	311170	0.536989	0.00389562
Q91WL5	Cytochrome P450 4A12A	Cyp4a12a	226263	253998	293806	123312	224345	688539	601243	379250	647402	579108	0.387397	0.00389645
P14576	Signal recognition particle subunit SRP54	Srp54	48288.3	47823.8	47072.7	38475.9	45415.2	65703.1	56346.4	71510.8	60878.6	63609.7	0.713966	0.00389654
Q9D1I2	Caspase recruitment domain-containing protein 19	Card19	215642	175154	171320	218011	195032	129955	140896	132299	141395	136136	1.43262	0.00390515
P53657	Pyruvate kinase PKLR	Pklr	94350.2	91256.5	96298.6	62737.2	86160.6	46951.2	51477.6	43555.6	53641.4	48906.4	1.76174	0.00390921
Q9CR16	Peptidyl-prolyl cis-trans isomerase D	Ppid	48724.8	46229.8	42946.1	33356.1	42814.2	57985.1	56736.7	59425.4	59397.2	58386.1	0.733294	0.00392555
Q9WVC6	Serine/threonine-protein kinase Sgk1	Sgk1	30621.2	36997.4	29839.4	23004.1	30115.5	11817.8	NA	11234.2	14457.2	12503.1	2.40865	0.00392556
Q6DID7	Protein wntless homolog	Wls	60884.1	71630.7	73331.1	41989.6	61958.9	109052	91389.5	108367	94310.4	100780	0.614795	0.00394857
Q5SSH8	Neuferricin	Cyb5d2	29334	28234.2	36483.2	16506.4	27639.5	47779.6	46977.4	57333.3	46693.6	49696	0.556171	0.00395181
Q8CGS6	DNA polymerase theta	Polq	130442	147371	149819	120981	137153	186228	188738	179409	227464	195460	0.701696	0.00395453
P46062	Signal-induced proliferation-associated protein 1	Sipa1	10288.3	9218.68	8540.92	4556.62	8151.13	17081.5	13842.1	14082.9	14188.9	14798.9	0.550795	0.0039559
Q9CYH2	Peroxiredoxin-like 2A	Prxl2a	380905	412352	430720	316816	385198	523517	526412	525823	474261	512503	0.751602	0.00395669
O89106	Bis(5'-adenosyl)-triphosphatase	Fhit	157445	162665	143156	214144	169352	87635.7	98772.9	107854	91297.2	96389.9	1.75695	0.0039926
Q7TN73	N-acetylneuraminate 9-O-acetyltransferase	Casd1	13172.5	13245.8	15513.5	NA	13977.3	20764.2	18469.4	22755.2	19463.2	20363	0.686405	0.0040052
O70200	Allograft inflammatory factor 1	Aif1	10872.5	6529.42	9593.87	6890.57	8471.59	20878	20858.1	24959	13654.9	20087.5	0.421734	0.00406296
Q9DCV7	Keratin, type II cytoskeletal 7	Krt7	87477.9	71923.9	74233	49960.3	70898.8	35291.5	35866.1	32693	38170.3	35505.2	1.99685	0.00408144
O70400	PDZ and LIM domain protein 1	Pdlim1	6201.41	4730.43	4106.69	5106.91	5036.36	12205.8	11611.3	11400.9	7153.74	10592.9	0.475445	0.00418107
Q9DCS1	Transmembrane protein 176A	Tmem176a	62754.1	60251.7	44220.6	16555.6	45945.5	94522.4	109636	91943	92344.7	97111.5	0.473121	0.00420312
Q9CQH0	PDZK1-interacting protein 1	Pdzk1ip1	2676240	2158880	1494100	1881340	2052640	439190	1226700	386998	375009	606974	3.38176	0.0042432
P35918	Vascular endothelial growth factor receptor 2	Kdr	22518.7	30206.1	28636.1	11212	23143.2	53731.6	43269.3	40321.8	48856.6	46544.8	0.497224	0.00424834
Q9JJV2	Profilin-2	Pfn2	67974.5	82422.2	72046.2	61045.8	70872.2	95088.5	95786.9	86759.5	100378	94503.2	0.749945	0.00426247
Q91V08	C-type lectin domain family 2 member D	Clec2d	7261.78	6457.6	5633.16	NA	6450.85	12958.4	10546.3	14366	15971.8	13460.6	0.479238	0.00428944
Q91XC9	Peroxisomal membrane protein PEX16	Pex16	144061	175816	130345	53239.6	125865	230835	245552	273155	242462	248001	0.50752	0.00438101
O08912	Polypeptide N-acetylgalactosaminyltransferase 1	Galnt1	88955.3	97659.2	95767	33343.1	78931.1	167250	138504	184875	150437	160266	0.492499	0.00440329
A0A494BBE3	Receptor accessory protein 5 (Fragment)	Reep5	52383.2	81684.1	81669.8	24922.4	60164.9	158191	104679	157569	154773	143803	0.418384	0.00441879
P15392	Cytochrome P450 2A4	Cyp2a4	247949	236595	413469	88844.5	246714	617814	512644	590396	762563	620854	0.397379	0.00441917
Q9WV92	Band 4.1-like protein 3	Epb41l3	472323	541723	606442	330032	487630	170155	249486	177973	241301	209729	2.32505	0.00443261
Q9D927	Uncharacterized protein	1810009N02Rik	12772.1	13606	12801	7364.69	11635.9	23533.7	18586.1	17819.5	22959.2	20724.6	0.561455	0.00445662
Q99JY0	Trifunctional enzyme subunit beta, mitochondrial	Hadhb	4865710	3913910	4206010	5661720	4.66184e+06	2631510	3036420	2616230	3113540	2849425	1.63606	0.00445735
P51855	Glutathione synthetase	Gss	309063	324092	292808	260248	296553	410723	385009	344533	405434	386425	0.767427	0.00445909
Q9D706	RNA polymerase II-associated protein 3	Rpap3	19855.7	23457.1	20285.9	21049.9	21162.2	15106.5	17358.2	15828.9	12055.6	15087.3	1.40265	0.00446383
D3Z0M9	RNA helicase	Ddx23	405138	401403	255493	192549	313646	771052	558065	561641	660862	637905	0.491681	0.00446775
P51660	Peroxisomal multifunctional enzyme type 2	Hsd17b4	3566320	3885290	3113960	1456500	3.00552e+06	5206700	5327910	5874900	5490670	5475045	0.548948	0.00449234
Q8VHE6	Dynein axonemal heavy chain 5	Dnah5	8571610	9267770	6645240	6119260	7650970	17397700	13504800	11480400	13706200	14022275	0.54563	0.0045169
D3Z6F5	ATP synthase subunit alpha	Atp5f1a	244411	312082	403821	310366	317670	502524	499852	479521	432627	478631	0.663705	0.00453659
O70551	SRSF protein kinase 1	Srpk1	13438.7	15269.6	19452.7	8855.94	14254.2	23170.5	28545.2	24739	24340.7	25198.8	0.56567	0.00455015
Q91YN5	UDP-N-acetylhexosamine pyrophosphorylase	Uap1	30410.3	28935.8	35519	19913.4	28694.6	53056.5	43458.5	44174.2	57643.3	49583.1	0.578718	0.00456957
Q61247	Alpha-2-antiplasmin	Serpinf2	52359.3	60954.2	44467.7	23262.2	45260.8	81095.6	85855.5	79072.4	79501.7	81381.3	0.556158	0.00458869
Q8BJQ9	Chondroitin sulfate N-acetylgalactosaminyltransferase 1	Csgalnact1	1378.14	4700.82	6198.11	NA	4092.36	10136.4	9805.26	12300.5	10594.9	10709.3	0.382132	0.00461652
P35737	Class II histocompatibility antigen, M beta 1 chain	H2-DMb1	26109.3	16580.5	9298.06	7955.19	14985.8	36079.4	34527	30086.2	38362.2	34763.7	0.431075	0.00466786
Q6PJ18	Tpm2 protein	Tpm2	20956.4	25599.3	26268.9	20737.8	23390.6	48965.7	30623.7	45120.1	42896.3	41901.4	0.558229	0.00468034
Q9CYG7	Mitochondrial import receptor subunit TOM34	Tomm34	39859.5	37993	34745.2	29643.5	35560.3	52133.7	43733	47108.2	51575.9	48637.7	0.731126	0.00470459
Q6P1B1	Xaa-Pro aminopeptidase 1	Xpnpep1	363073	368799	324892	360884	354412	290370	319579	268413	281833	290049	1.2219	0.00471877
O70503	Very-long-chain 3-oxoacyl-CoA reductase	Hsd17b12	262707	328154	324273	144199	264833	448287	436765	497293	461367	460928	0.574565	0.00472043
Q8VCT3	Aminopeptidase B	Rnpep	223764	213676	178310	174553	197576	303793	255325	253809	274566	271873	0.72672	0.00473142
Q80XI3	Eukaryotic translation initiation factor 4 gamma 3	Eif4g3	58652.9	73730.4	76540.6	61910.9	67708.7	104187	84049.4	111612	98246.8	99523.8	0.680327	0.00476839
Q9D1N2	Glycosylphosphatidylinositol-anchored high density lipoprotein-binding protein 1	Gpihbp1	6976.14	8437.44	4422.9	8698.59	7133.77	16797.4	12221.5	15813.6	11702.8	14133.8	0.50473	0.00479708
Q9CZJ2	Heat shock 70 kDa protein 12B	Hspa12b	35536.6	49123.9	50004.8	23048.9	39428.6	83436	74467.4	61858.9	73219.6	73245.5	0.538307	0.00480797
Q9QZA0	Carbonic anhydrase 5B, mitochondrial	Ca5b	718687	564856	618138	1033440	733780	271487	282079	264703	292240	277627	2.64304	0.00485858
Q3U9G9	Delta(14)-sterol reductase LBR	Lbr	41350.6	55285.2	57621.4	41086.7	48836	72988.7	66638.8	85694	73348.7	74667.6	0.654045	0.00488472
P12265	Beta-glucuronidase	Gusb	206445	182767	192883	111232	173332	316827	265523	302605	255618	285143	0.607876	0.00491123
Q8K4G5	Actin-binding LIM protein 1	Ablim1	2151780	2601810	2579800	1893900	2.30682e+06	1503760	1643500	1481740	1556020	1546255	1.49188	0.00497147
Q3UEB3	Poly(U)-binding-splicing factor PUF60	Puf60	27179.9	32667.8	28818.3	20533.7	27299.9	46441.7	38910.2	39788.7	38434.9	40893.9	0.66758	0.00498991
P51910	Apolipoprotein D	Apod	26928.7	38615.3	41709.3	26438.2	33422.9	60832.7	76001.5	73830.7	49437.1	65025.5	0.513996	0.00503741
Q9R257	Heme-binding protein 1	Hebp1	405828	254911	268273	443823	343209	129377	143855	127604	144243	136270	2.5186	0.00505295
Q8VCH7	Retinol dehydrogenase 10	Rdh10	65196.6	98811	118744	53446.7	84049.6	138315	154066	180019	163131	158883	0.529004	0.00506053
Q640N2	ADP-ribosylation factor-like protein 13B	Arl13b	81697.3	82733.3	72563.7	20132.8	64281.8	133933	131184	119239	145200	132389	0.485552	0.00506068
Q09324	Beta-1,3-galactosyl-O-glycosyl-glycoprotein beta-1,6-N-acetylglucosaminyltransferase	Gcnt1	384647	462800	433316	149923	357672	606178	691275	769405	719588	696612	0.513445	0.0051149
Q60668	Heterogeneous nuclear ribonucleoprotein D0	Hnrnpd	50012.9	69658.5	58727.4	46346	56186.2	88985.4	77868.9	86566	106099	89879.8	0.625126	0.00517804
Q62086	Serum paraoxonase/arylesterase 2	Pon2	25671.4	39101.9	37932.1	15163.9	29467.3	81599.5	48727.6	79037.2	89457.5	74705.4	0.394447	0.00522045
P19324	Serpin H1	Serpinh1	259438	299769	276238	108388	235958	507748	369844	540489	526938	486255	0.485256	0.00523245
Q921X9	Protein disulfide-isomerase A5	Pdia5	161365	178328	169407	67935.3	144259	259927	240547	266717	259162	256588	0.562219	0.00523968
Q91XD4	Formimidoyltransferase-cyclodeaminase	Ftcd	91335.4	87003.8	77696.7	80655.4	84172.8	58997.7	70063.2	53051.7	68338.3	62612.7	1.34434	0.00528202
Q8CHR6	Dihydropyrimidine dehydrogenase [NADP(+)]	Dpyd	103340	121339	101107	81836.1	101906	66141.7	69792.6	66609.1	66723.8	67316.8	1.51382	0.00532756
Q9JIY8	N-acetyltransferase family 8 member 3	Nat8f3	575346	643067	775914	274810	567284	917884	1122060	1236670	1120880	1.09937e+06	0.516007	0.00534996
Q9EST5	Acidic leucine-rich nuclear phosphoprotein 32 family member B	Anp32b	101955	131158	103629	75663.9	103101	173886	160527	163013	140769	159549	0.646207	0.00535595
Q9DCF9	Translocon-associated protein subunit gamma	Ssr3	69793.1	91784	103115	45992.6	77671.2	132746	127212	139816	130425	132550	0.585978	0.00536237
Q62219	Transforming growth factor beta-1-induced transcript 1 protein	Tgfb1i1	9937.1	13571.3	11958	8377.6	10961	17856.1	16742.3	17477.9	23075.4	18787.9	0.583407	0.00537467
G3UX26	Voltage-dependent anion channel 2	Vdac2	579653	521503	497092	586334	546146	456826	416212	348473	425518	411757	1.32638	0.00537824
Q9Z0J0	NPC intracellular cholesterol transporter 2	Npc2	1467190	1785420	1706420	1354910	1578485	1038690	1207990	1160180	981703	1.09714e+06	1.43873	0.00543251
Q8BSL7	ADP-ribosylation factor 2	Arf2	1279300	1188310	1130800	818867	1.10432e+06	1447940	1599640	1577200	1702620	1581850	0.698119	0.00548156
A0A2R8VHX1	NADH:ubiquinone oxidoreductase subunit A6 (Fragment)	Ndufa6	75198.7	58860	54393.4	82342.2	67698.6	33341	39196.8	41498.9	40544.2	38645.2	1.7518	0.00549843
Q3TUH1	Phosphatidate cytidylyltransferase, mitochondrial	Tamm41	170395	136417	145252	194486	161638	100398	115548	90161.9	102105	102053	1.58385	0.00552989
Q9ESK9	RB1-inducible coiled-coil protein 1	Rb1cc1	39175.4	NA	32302.3	38498.7	36658.8	24336.7	NA	25308.2	24331.6	24658.8	1.48664	0.00558918
O55060	Thiopurine S-methyltransferase	Tpmt	308697	288122	272302	233211	275583	457811	375857	411168	345090	397482	0.693323	0.00567408
Q8K211	High affinity copper uptake protein 1	Slc31a1	248749	263484	278594	145046	233968	350318	370173	400851	356497	369460	0.633271	0.00570728
Q9Z204	Heterogeneous nuclear ribonucleoproteins C1/C2	Hnrnpc	25170.8	26915.7	22937.4	30254.5	26319.6	53688.9	35046.3	44373.2	41876	43746.1	0.601644	0.0057145
Q3U6Q5	Tyrosine-protein kinase	Lyn	18344	33529.1	15856.6	14306.8	20509.1	52283.7	35693.4	42561.7	53278.5	45954.3	0.446294	0.00581807
Q60928	Glutathione hydrolase 1 proenzyme	Ggt1	3370270	3719560	4056100	1761620	3.22689e+06	5193060	6530620	5514580	5470100	5677090	0.568405	0.00583565
Q9CQG1	Putative glutathione-specific gamma-glutamylcyclotransferase 2	Chac2	16185.9	12696.7	13256.6	11471.5	13402.7	23713	19030.6	25911.3	31588.4	25060.8	0.534806	0.00583725
A0A571BDG0	SRC kinase signaling inhibitor 1	Srcin1	45755.8	45868.7	47256.7	30616.2	42374.3	19304.6	23299.5	21459.6	29772.2	23459	1.80632	0.00587658
Q6P2L7	Protein GOLM2	Golm2	61760.9	57518.5	70707.1	23963.1	53487.4	96493.3	115577	111459	89394.1	103231	0.518134	0.00589696
P08207	Protein S100-A10	S100a10	40705.5	49781.6	56667.4	26643.9	43449.6	83697.7	76463.8	64407.9	88911.3	78370.2	0.554415	0.00589978
Q00PI9	Heterogeneous nuclear ribonucleoprotein U-like protein 2	Hnrnpul2	26587.4	28216.6	25027.1	32587.7	28104.7	55439.7	36260.7	46222.9	55553.4	48369.2	0.581046	0.00594245
P35330	Intercellular adhesion molecule 2	Icam2	55935.6	78211.5	74502.7	19916.6	57141.6	123856	106126	112349	116463	114698	0.49819	0.00595241
Q3THS6	S-adenosylmethionine synthase isoform type-2	Mat2a	102826	104038	85576.7	80334.9	93193.9	126861	126656	111372	125925	122704	0.759505	0.0059809
Q8R2Q8	Bone marrow stromal antigen 2	Bst2	22864.7	18782.3	12378.2	6632.02	15164.3	38269	27938	30142.9	36894.7	33311.2	0.455232	0.00600073
Q7TMW6	Cytosolic iron-sulfur assembly component 3	Ciao3	25267.9	25307.1	23643.1	20747.5	23741.4	18884.3	18839.8	16637.1	19722.9	18521	1.28186	0.00600638
B1AUE5	Peroxisome biogenesis factor 10	Pex10	103797	138220	101135	48490.8	97910.7	184571	161596	181829	184461	178114	0.549707	0.00600745
Q91XE8	Transmembrane protein 205	Tmem205	257766	358755	339793	161326	279410	520187	445400	616725	493335	518912	0.538454	0.00601602
Q5SSN7	Vesicle transport protein SFT2A	Sft2d1	55504.5	64309.6	56970.1	28872.9	51414.3	82611.1	85550.9	81613.1	85258	83758.3	0.613841	0.00609683
Q1W5W7	Putative gag-pol protein	gag-pol	26977.7	30863.9	21817.6	14435.3	23523.6	51276.5	33799.7	48670.2	47727.6	45368.5	0.518501	0.00618108
Q9CYR6	Phosphoacetylglucosamine mutase	Pgm3	66495.6	58550.9	47818.3	46777.7	54910.6	81001.9	70313.4	76556.9	85090	78240.6	0.701818	0.00619173
Q9D3B1	Very-long-chain (3R)-3-hydroxyacyl-CoA dehydratase 2	Hacd2	95556.5	154213	143691	53415.4	111719	207138	204318	251360	209237	218013	0.512441	0.00620892
Q8VIM4	Barttin	Bsnd	158255	212053	247798	163124	195308	98544.5	102206	115182	109096	106257	1.83806	0.00622104
Q08481	Platelet endothelial cell adhesion molecule	Pecam1	46218.4	78469.9	69637.2	27189.9	55378.8	128866	94449	106918	116539	111693	0.495813	0.00629105
P28656	Nucleosome assembly protein 1-like 1	Nap1l1	44689.8	41959.4	49791.6	29894.5	41583.8	61703.7	64549.7	54830.5	62980.3	61016.1	0.681523	0.00632008
O35448	Lysosomal thioesterase PPT2	Ppt2	181606	166400	179813	120395	162054	264917	276479	203873	255253	250130	0.647876	0.00633909
Q8R127	Saccharopine dehydrogenase-like oxidoreductase	Sccpdh	113819	113460	105410	112465	111288	120744	120262	117904	123054	120491	0.923625	0.00635342
Q925B0	PRKC apoptosis WT1 regulator protein	Pawr	49842.4	48581.4	45132.4	47020.2	47644.1	32461.3	38304.4	28149.8	41135.5	35012.8	1.36076	0.00641468
Q8QZR4	Out at first protein homolog	Oaf	36537.3	39552.8	24216.4	45441.1	36436.9	16433.7	20890.3	17490.4	14662	17369.1	2.0978	0.00642559
P54818	Galactocerebrosidase	Galc	408614	382508	400716	309742	375395	480328	464455	465678	464364	468706	0.800917	0.00652608
Q8C8R3	Ankyrin-2	Ank2	175905	226224	260272	178687	210272	127852	122812	121884	134712	126815	1.6581	0.00654977
Q3U7U3	F-box only protein 7	Fbxo7	32052.1	30029.9	23102.8	13904.1	24772.2	45262	53028.9	39558.3	42735.4	45146.2	0.548712	0.00657703
P56402	Aquaporin-2	Aqp2	176652	326076	297491	207064	251821	94042.5	92296.5	130691	88258.5	101322	2.48535	0.00658751
Q63961	Endoglin	Eng	66804.8	90072.6	85427.5	29845.2	68037.5	151622	107457	143275	156623	139744	0.486872	0.00659268
Q8C025	Cholinephosphotransferase 1	Chpt1	329617	527666	465838	194742	379466	814027	616364	815146	708003	738385	0.513913	0.00659769
Q9CQ69	Cytochrome b-c1 complex subunit 8	Uqcrq	7594230	6553950	6855590	8802550	7451580	5308230	5537340	5224140	5505340	5.39376e+06	1.38152	0.00661483
Q9CYL5	Golgi-associated plant pathogenesis-related protein 1	Glipr2	8201.32	5002.54	6464.76	NA	6556.21	12780.2	13124.3	16609.1	11259.5	13443.3	0.487694	0.00665573
Q8VDR9	Dedicator of cytokinesis protein 6	Dock6	21965.3	23893.9	17426.7	8703.16	17997.3	31956.2	32233.1	30093	34861.3	32285.9	0.557434	0.0066652
Q91YX5	Acyl-CoA:lysophosphatidylglycerol acyltransferase 1	Lpgat1	32833.6	58007.8	43798.1	24019.4	39664.7	69067.1	65603.6	79023.8	72488.9	71545.9	0.554396	0.00671906
O35639	Annexin A3	Anxa3	50308.4	44098.7	44737.5	35062.6	43551.8	89571.6	78836.6	58251.8	68216.8	73719.2	0.59078	0.00674052
Q8BYW9	EGF domain-specific O-linked N-acetylglucosamine transferase	Eogt	59736.8	59117.6	66075.7	22225.2	51788.8	95677	89223.3	93587.3	91726.2	92553.4	0.559556	0.00674986
Q8BWM0	Prostaglandin E synthase 2	Ptges2	385977	372507	358459	475087	398008	298521	295585	279570	287838	290378	1.37065	0.00680311
Q9ET22	Dipeptidyl peptidase 2	Dpp7	289095	172423	225680	210286	224371	345170	389718	320533	317399	343205	0.653752	0.006882
P50427	Steryl-sulfatase	Sts	30150.3	31135.6	36404.5	19127.3	29204.4	40575	52014.7	46435.5	47489.8	46628.8	0.626318	0.00688877
P23298	Protein kinase C eta type	Prkch	5109.83	8381.58	8714.29	NA	7401.9	11982.4	11516.1	13411.1	14258.5	12792	0.578634	0.00689872
Q3UL78	Cell division control protein 42 homolog	Cdc42	31087.9	35097.2	30664.5	33107.2	32489.2	40676	41533.6	36805	46296.6	41327.8	0.786134	0.00698065
P30987	Thromboxane A2 receptor	Tbxa2r	6007.73	11207.2	10372.7	1710.67	7324.57	16517.9	15134.1	16680.9	16661.6	16248.6	0.450781	0.00699968
Q62186	Translocon-associated protein subunit delta	Ssr4	349856	339833	350161	135514	293841	475591	507924	564943	526367	518706	0.566488	0.0070085
P23198	Chromobox protein homolog 3	Cbx3	17449.5	16493.4	15212.9	9985.05	14785.2	25641	22276.9	20325.4	22896.4	22784.9	0.648903	0.00702506
P56395	Cytochrome b5	Cyb5a	2119070	3368960	3562280	1645010	2673830	4594650	4348470	5033990	4582600	4.63993e+06	0.576265	0.00703637
A2APV2	Formin-like protein 2	Fmnl2	76196.4	91664.7	82699.5	35029.1	71397.4	132353	119878	121161	119141	123133	0.579839	0.00705582
Q8K310	Matrin-3	Matr3	10550.6	11738.9	9867.5	12430.9	11147	16900.3	12985.8	15766.9	17547.9	15800.2	0.705495	0.00705782
Q8QZY6	Tetraspanin-14	Tspan14	50575.3	62102.5	71610.1	25010.6	52324.6	90543.5	117515	91034.8	100261	99838.6	0.524092	0.00711908
P28571	Sodium- and chloride-dependent glycine transporter 1	Slc6a9	14459.2	15158.9	12700.1	7272.67	12397.7	18669.9	20870.6	19143.1	20754.8	19859.6	0.624268	0.00720617
P05784	Keratin, type I cytoskeletal 18	Krt18	4992500	3306990	4010510	2711280	3755320	2102760	1677830	1487510	1660830	1.73223e+06	2.16791	0.00723741
Q6RUT2	Mast cell protease-11	Mcp11	177870	146686	158291	205267	172028	97864	101614	83651.6	135759	104722	1.64271	0.00729285
Q69ZP3	Probable hydrolase PNKD	Pnkd	53309.5	70718.6	70931.2	65904.9	65216.1	85400.1	83725	81358.3	97464.1	86986.9	0.749723	0.00731712
Q9D1Q6	Endoplasmic reticulum resident protein 44	Erp44	335523	368382	408871	160197	318243	560390	533614	607156	506599	551940	0.576591	0.00734061
O88533	Aromatic-L-amino-acid decarboxylase	Ddc	274995	232077	211345	182862	225320	141395	150424	136115	156754	146172	1.54147	0.00735195
Q91WJ8	Far upstream element-binding protein 1	Fubp1	20585.9	22999.9	24449.6	17040.5	21269	27932.7	28083.4	35565.3	33662.5	31311	0.679282	0.00739734
Q922H2	[Pyruvate dehydrogenase (acetyl-transferring)] kinase isozyme 3, mitochondrial	Pdk3	213270	209957	194017	230933	212044	271056	233510	259237	275104	259727	0.816413	0.00745328
Q8R1A4	Dedicator of cytokinesis protein 7	Dock7	128422	168770	151988	95329.7	136127	57343.7	72693.8	84717.5	55702.1	67614.3	2.01329	0.00752062
P06869	Urokinase-type plasminogen activator	Plau	16473.4	23918.2	24893.1	11457.3	19185.5	38407.4	30731.8	30566.5	36211.4	33979.3	0.564624	0.00759004
Q3V0Q1	Dynein axonemal heavy chain 12	Dnah12	93884.7	62590	66476.4	105139	82022.5	35663	44295.7	42365.5	39326.2	40412.6	2.02963	0.00760697
Q80SU7	Interferon-induced very large GTPase 1	Gvin1	55870.7	56259.9	45581.2	54153.5	52966.3	94081	75488.8	69354.3	70923.5	77461.9	0.683773	0.00762345
Q8C8T8	Pre-rRNA-processing protein TSR2 homolog	Tsr2	9806.82	11400.9	14608.5	8562.54	11094.7	18710.6	20112.2	17601.5	14904.2	17832.1	0.622174	0.00763341
Q8CBY0	Glutamyl-tRNA(Gln) amidotransferase subunit C, mitochondrial	Gatc	104940	84630.7	94594.1	123681	101961	67097	69098.2	68671	71154.2	69005.1	1.47759	0.00770769
Q9JMH6	Thioredoxin reductase 1, cytoplasmic	Txnrd1	357903	346437	316462	220449	310313	426649	421817	440981	463994	438360	0.707894	0.00773848
Q9DCP4	Novel Thioesterase superfamily domain and Saposin A-type domain containing protein (0610012H03Rik)	Them7	68869.3	46060.2	63996.6	92868.8	67948.7	110017	98379.5	133649	124433	116620	0.582653	0.00774528
E9PXN7	UDP-glucuronosyltransferase	Ugt1a10	350100	535114	357099	194509	359206	67493.8	68485.3	115015	79478.1	82618.1	4.34778	0.00777336
Q5U458	DnaJ homolog subfamily C member 11	Dnajc11	492303	482570	440443	570441	496439	393907	385975	379513	396566	388990	1.27623	0.00777425
A0A087WP24	Abhydrolase domain containing 14b (Fragment)	Abhd14b	891871	866779	744225	612566	778860	1483500	974198	1417810	1278300	1288452	0.604493	0.0078191
Q3UDA8	Choline/carnitine acyltransferase domain-containing protein	Cpt2	88316.4	93920.4	87651.9	126676	99141.2	65045.4	63240.3	55068.9	63554.1	61727.2	1.60612	0.00784115
P51881	ADP/ATP translocase 2	Slc25a5	34755400	27924700	29998000	39758500	33109150	21044300	23626300	21641900	23583900	22474100	1.47321	0.00789231
B7ZWH9	Gm853 protein	Ldc1	NA	19050.1	26989.1	22551	22863.4	75491.4	75353.4	94727.1	47095.9	73166.9	0.312483	0.00789537
Q91ZH7	Phospholipase ABHD3	Abhd3	60511.1	79070.3	77540.5	56014.7	68284.1	94163.6	95354.4	126632	106081	105558	0.646889	0.00790548
Q9CPY7	Cytosol aminopeptidase	Lap3	680993	635481	595507	817884	682466	917532	873058	836456	918193	886310	0.770009	0.00797261
P56386	Beta-defensin 1	Defb1	16398.9	14861.3	17729.8	NA	16330	NA	8546.57	10905.4	6210.01	8553.99	1.90905	0.00807627
Q8K2I3	Dimethylaniline monooxygenase [N-oxide-forming] 2	Fmo2	678371	705232	890373	343913	654472	1048140	1056880	1243480	1194610	1.13578e+06	0.576233	0.00812664
P70372	ELAV-like protein 1	Elavl1	53819.4	52112.2	54018.7	32548.7	48124.8	66247.3	69166	68151.4	75272.5	69709.3	0.690363	0.00816923
P10852	Amino acid transporter heavy chain SLC3A2	Slc3a2	1377890	1505100	1631470	931011	1.36137e+06	519816	920357	524250	697610	665508	2.04561	0.00818382
Q8K248	4-hydroxyphenylpyruvate dioxygenase-like protein	Hpdl	18694.9	12226.9	13906.6	15857	15171.4	NA	8886.37	2112.77	5012.65	5337.26	2.84253	0.0082216
E9PYP1	Carboxylic ester hydrolase	Ces1a	51729	36852.7	43596.5	NA	44059.4	92494	127678	131066	81521.4	108190	0.407242	0.0082609
Q6DIC0	Probable global transcription activator SNF2L2	Smarca2	20037.4	18253.1	16026	NA	18105.5	12359.7	12376.6	10600.6	NA	11779	1.5371	0.00827057
P50431	Serine hydroxymethyltransferase, cytosolic	Shmt1	144351	146636	113519	103817	127081	85875.2	87218.5	70494.7	86183.1	82442.9	1.54144	0.00827328
Q99L04	Dehydrogenase/reductase SDR family member 1	Dhrs1	518745	613671	572178	479190	545946	676216	660237	724190	648168	677203	0.806178	0.00827495
Q3UBX0	Voltage-gated monoatomic cation channel TMEM109	Tmem109	130156	200248	159516	72666.9	140647	275401	234787	265316	233383	252222	0.557631	0.00832681
P55302	Alpha-2-macroglobulin receptor-associated protein	Lrpap1	403102	504964	612254	216859	434295	797283	701552	842450	772948	778558	0.557819	0.00833414
Q9CR84	ATP synthase F(0) complex subunit C1, mitochondrial	Atp5mc1	521781	532684	489304	503699	511867	328219	269216	412393	432863	360673	1.4192	0.00836276
Q8BH01	Transmembrane and coiled-coil domain-containing protein 3	Tmco3	13687.9	18996.9	13006.8	5519.67	12802.8	29689.8	20358.8	33973.1	36250.9	30068.2	0.425793	0.00836583
Q8VCE6	5'(3')-deoxyribonucleotidase, mitochondrial	Nt5m	41206.6	34953.5	39978	56135	43068.3	22179.7	20945.5	21935.9	29895.7	23739.2	1.81423	0.00836797
Q923Z3	Protein MTO1 homolog, mitochondrial	Mto1	59169.8	53743	58537.9	68333	59945.9	44825.4	38072.5	41684.9	51289.8	43968.2	1.36339	0.00837232
Q8BSE0	Regulator of microtubule dynamics protein 2	Rmdn2	49256.5	44653	52029.9	50703.9	49160.8	64811.6	54110.1	70071.1	68817.4	64452.6	0.762744	0.0083949
Q8CB44	GRAM domain-containing protein 4	Gramd4	21857.4	34883.4	24896.9	18557.3	25048.8	43188.8	35965.2	54771.8	52375.4	46575.3	0.537812	0.00839854
Q8C5L3	CCR4-NOT transcription complex subunit 2	Cnot2	27874.8	32482.4	31233.4	25033.9	29156.1	23309.4	20799.7	21755.3	23184.7	22262.3	1.30967	0.00840191
A2TJV2	Paralemmin-3	Palm3	33776.3	40257.9	53623.2	40788.5	42111.5	22014.6	25788.6	23733.3	28918.9	25113.8	1.67682	0.00843755
O88456	Calpain small subunit 1	Capns1	140299	138855	132306	109312	130193	186460	157165	158599	170257	168120	0.774404	0.00853593
Q3UDP0	WD repeat-containing protein 41	Wdr41	27464.9	29711.2	28186.6	26141.1	27876	21420.4	NA	15916.8	22380.8	19906	1.40038	0.00855091
D6REH1	Peroxisomal membrane protein 2	Pxmp2	378688	498370	263289	200639	335246	522104	749392	645512	791488	677124	0.495104	0.00856062
Q3UZZ6	Sulfotransferase 1 family member D1	Sult1d1	757456	615248	622993	532972	632167	436018	425927	418185	491169	442825	1.42758	0.00856434
P84084	ADP-ribosylation factor 5	Arf5	1418490	1356880	1188210	1072420	1259000	1528200	1601570	1885050	1855850	1.71767e+06	0.732971	0.00857282
Q91VC4	Plasmalemma vesicle-associated protein	Plvap	171945	237938	220953	60598.4	172859	388871	309831	311539	365788	344007	0.502485	0.00857752
Q8BZ39	Neuromedin-U receptor 2	Nmur2	54366.8	42984.1	55147.7	68958.3	55364.2	87475.8	103203	108656	72229.8	92891.1	0.596012	0.00862807
O88876	Short-chain dehydrogenase/reductase 3	Dhrs3	79118.4	115072	117645	51253.6	90772.2	159816	143660	182163	151540	159295	0.569838	0.00864366
Q3TMH2	Secernin-3	Scrn3	27383.5	26844.1	26804.4	16259.9	24323	36204.7	33804.9	37347.1	33548.2	35226.2	0.690479	0.00864598
P48760	Folylpolyglutamate synthase, mitochondrial	Fpgs	21060	19388.5	21278.2	22114.4	20960.3	17899.3	14206.4	17362.8	18039.8	16877.1	1.24194	0.00871552
P12658	Calbindin	Calb1	575763	800599	639540	463040	619736	410543	306626	318065	290976	331552	1.86919	0.00875634
G5E861	Sodium channel and clathrin linker 1	Sclt1	5986.17	9372.25	7607.28	8960.17	7981.47	1649.91	2887.73	NA	4738.36	3092	2.58133	0.00883036
P11679	Keratin, type II cytoskeletal 8	Krt8	111921	88989.9	113921	101759	104148	84166.3	83803.5	66885.2	73777.8	77158.2	1.34979	0.00884615
Q80Y98	Phospholipase DDHD2	Ddhd2	13216.7	15901.5	9917	11651.6	12671.7	17383.2	19854.5	16794	20577.1	18652.2	0.679368	0.00886672
Q9R1Q6	Transmembrane protein 176B	Tmem176b	110938	126569	107467	45415.3	97597.3	152095	190357	218612	174805	183967	0.530515	0.00890146
Q9R0M5	Thiamin pyrophosphokinase 1	Tpk1	92189.9	123119	103825	67275.5	96602.4	217419	157875	149959	157876	170782	0.565646	0.00898415
Q9Z210	Peroxisomal membrane protein 11B	Pex11b	218730	275077	219043	91665.5	201129	341138	329224	432813	396740	374979	0.536374	0.00898495
Q6A0D4	Raftlin	Rftn1	12917.4	10078.9	10626.9	4273.43	9474.16	22137.9	15049.9	17578.4	22861	19406.8	0.488188	0.00904752
Q5SSH7	Zinc finger ZZ-type and EF-hand domain-containing protein 1	Zzef1	267537	256796	260413	119030	225944	352937	405324	354080	364249	369148	0.61207	0.00906281
Q61335	B-cell receptor-associated protein 31	Bcap31	205420	264773	274315	128584	218273	369314	318991	422244	362861	368352	0.592566	0.00914566
Q9DD18	D-aminoacyl-tRNA deacylase 1	Dtd1	55325.7	47838.4	47339.7	58736	52309.9	37448.9	44271.8	28826.5	31174.2	35430.3	1.47642	0.00916079
A2APY7	Arginine-hydroxylase NDUFAF5, mitochondrial	Ndufaf5	145121	124787	118595	182001	142626	90364.8	90218.7	82012	89544.3	88034.9	1.62011	0.00916575
Q8K1B8	Fermitin family homolog 3	Fermt3	10120.5	12029.5	7219.06	8115.47	9371.13	22314.5	13899.4	15681.1	21942.6	18459.4	0.507662	0.00917317
P04228	H-2 class II histocompatibility antigen, A-D alpha chain	H2-Aa	88715.5	39083.1	32874.6	15186.4	43964.9	155666	92800.2	184125	124643	139309	0.315594	0.00917321
Q9QXW9	Large neutral amino acids transporter small subunit 2	Slc7a8	583516	663697	661832	357094	566535	182472	356832	200634	278486	254606	2.22514	0.00920435
Q5YD48	APOBEC1 complementation factor	A1cf	73851	70810.9	79840.2	52069.1	69142.8	90080.2	104742	109550	90172.1	98636.1	0.700989	0.0092248
P02802	Metallothionein-1	Mt1	39261.1	30443.5	18564.2	23053.5	27830.6	11220.6	10658.2	7411.97	11967.5	10314.6	2.69818	0.00922734
Q8CIM3	D-2-hydroxyglutarate dehydrogenase, mitochondrial	D2hgdh	62690.7	54867.8	54887.4	80973.1	63354.8	36922.7	36015.6	41862.5	42432	39308.2	1.61174	0.00925417
A0A0R4IZY2	Cytochrome P450	Cyp2d26	199632	260665	352127	95764.6	227047	10862.3	33674.1	19372	28713.8	23155.5	9.8053	0.00927093
Q8BTZ5	Ankyrin repeat domain-containing protein 46	Ankrd46	32212.5	31763.2	41362.7	34159	34874.3	41451.8	46193	53700.9	49958.3	47826	0.729192	0.00930405
Q64444	Carbonic anhydrase 4	Ca4	143879	200421	206773	118674	167437	270972	347601	278784	241133	284622	0.588277	0.00938067
A2AMZ4	NADH dehydrogenase [ubiquinone] 1 alpha subcomplex assembly factor 8	Ndufaf8	86826.8	69001.3	64884.4	91802.7	78128.8	45152.2	60648.5	48202.8	43713.5	49429.2	1.58062	0.00941542
P48036	Annexin A5	Anxa5	209494	222318	230822	175558	209548	384142	330306	252147	317184	320945	0.65291	0.00953072
Q64518	Sarcoplasmic/endoplasmic reticulum calcium ATPase 3	Atp2a3	63977.9	61547.8	68419.2	38675.1	58155	111725	75178	103384	96192.3	96619.8	0.601895	0.00953555
Q9DBR0	A-kinase anchor protein 8	Akap8	5423.06	5044.51	6074.01	6867.25	5852.21	4020.28	4001.22	3828.71	4779.6	4157.45	1.40764	0.00953956
Q810N3	Ly6/PLAUR domain containing 10	Lypd10	80921.9	153981	173525	83924.8	123088	292859	222306	277915	195182	247066	0.498201	0.00958612
P61750	ADP-ribosylation factor 4	Arf4	433044	405764	292900	269801	350377	483003	510983	596694	518323	527251	0.664536	0.00960935
Q9QXY6	EH domain-containing protein 3	Ehd3	133426	170780	176800	75623.7	139157	322173	227328	222083	286719	264576	0.525964	0.00961073
O08715	A-kinase anchor protein 1, mitochondrial	Akap1	95111.5	92090.5	70766.1	82893.5	85215.4	60941.9	64999.5	68238.4	60331.1	63627.7	1.33928	0.00966435
Q3U829	AP-5 complex subunit zeta-1	Ap5z1	7773.84	7818.07	5194.78	5548.03	6583.68	8785.92	11240.2	9399.88	10003.1	9857.27	0.667901	0.00971247
Q03160	Growth factor receptor-bound protein 7	Grb7	15740.2	19345.2	20654.5	14324.4	17516.1	24419.7	27343.8	33276.3	23964.1	27251	0.642769	0.00971839
P52019	Squalene monooxygenase	Sqle	26549.7	41568.5	29916.8	24804.1	30709.8	56234.6	42539.9	60507.6	46979.3	51565.3	0.595551	0.00972683
Q923B0	Gamma-glutamylaminecyclotransferase	Ggact	28080.1	35656.6	26199.8	26805.9	29185.6	52540.7	37775.1	40515.2	43888	43679.8	0.668172	0.00972683
Q9CQH3	NADH dehydrogenase [ubiquinone] 1 beta subcomplex subunit 5, mitochondrial	Ndufb5	1786660	1552870	1560140	2176400	1.76902e+06	1169130	1263660	1186250	1248860	1216975	1.45362	0.00975301
A0A140LHQ8	Phosphatidylinositol binding clathrin assembly protein (Fragment)	Picalm	35341.2	20883	14638.8	33732.2	26148.8	3727.81	3547.59	8605.88	9934.79	6454.02	4.05155	0.00975519
Q6ZQI3	Malectin	Mlec	621771	797081	859770	307417	646510	1120170	1116180	1134770	1069630	1.11019e+06	0.582343	0.00981721
Q8BVD5	MAGUK p55 subfamily member 7	Mpp7	64384.6	73344.4	85990.8	56190.4	69977.6	38500.1	52098.8	37726	44489.9	43203.7	1.61971	0.00986715
Q91YT0	NADH dehydrogenase [ubiquinone] flavoprotein 1, mitochondrial	Ndufv1	3026680	2687660	2976150	3863550	3138510	2128220	2217840	2179180	2247960	2193300	1.43095	0.00988335
Q8BG07	5'-3' exonuclease PLD4	Pld4	48265	34908.8	20332.3	18749.8	30564	117619	55309.3	78735	88159.6	84955.7	0.359764	0.00990132
Q8BH04	Phosphoenolpyruvate carboxykinase [GTP], mitochondrial	Pck2	356989	261091	275650	327354	305271	234699	201034	216500	221184	218354	1.39805	0.00991646
Q8VE09	Tetratricopeptide repeat protein 39C	Ttc39c	24244.3	33404.4	34517.7	29123.3	30322.4	42547.4	40010.6	39361.6	50291.7	43052.8	0.704307	0.00992711
Q80X80	Phospholipid transfer protein C2CD2L	C2cd2l	106484	126178	138629	84604.7	113974	66458.2	73706.5	66914.9	71854	69733.4	1.63442	0.010073
Q8BMS1	Trifunctional enzyme subunit alpha, mitochondrial	Hadha	3727240	2895110	2967700	4309950	3475000	2116580	2263410	1983980	2393520	2.18937e+06	1.58721	0.010092
P45376	Aldo-keto reductase family 1 member B1	Akr1b1	189167	194645	232471	152289	192143	347113	250156	266465	309077	293203	0.655325	0.0100976
P30412	Peptidyl-prolyl cis-trans isomerase C	Ppic	78022.7	131847	84080.1	52457.1	86601.7	156969	137661	154397	188685	159428	0.543203	0.0101128
Q78IK2	ATP synthase membrane subunit K, mitochondrial	Atp5mk	3780660	3141890	4101080	4839010	3965660	2471160	2565590	2557030	2885230	2.61975e+06	1.51375	0.0101649
P48410	ATP-binding cassette sub-family D member 1	Abcd1	70061.6	86415.9	83884.5	31809.7	68042.9	116907	103979	126342	128936	119041	0.571592	0.0101694
Q8BQ47	Protein canopy homolog 4	Cnpy4	52011.5	76627.6	58235.3	46155	58257.3	95857.2	74620.2	99988.5	111142	95402	0.610651	0.0103535
Q8C1E7	Ion channel TACAN	Tmem120a	66785.3	82390.8	78067.4	36790.7	66008.6	106110	104738	122962	99100.5	108228	0.609905	0.0104124
Q91W43	Glycine dehydrogenase (decarboxylating), mitochondrial	Gldc	793681	530623	669349	1252240	811473	214734	267606	233259	225856	235364	3.44774	0.0104174
Q9EP96	Solute carrier organic anion transporter family member 1A4	Slco1a4	148635	250475	265153	152108	204093	331306	449468	320095	347379	362062	0.563696	0.0104413
Q8VCX5	Calcium uptake protein 1, mitochondrial	Micu1	116796	94329.2	94990.6	111026	104285	79489.3	87281.5	79748.3	83079.6	82399.7	1.26561	0.0104818
G5E8K5	Ankyrin-3	Ank3	260452	316896	368574	226964	293222	179539	169964	176766	186176	178111	1.64628	0.0105169
Q6NVF9	Cleavage and polyadenylation specificity factor subunit 6	Cpsf6	89569.9	80619.1	110596	63716.9	86125.5	116667	122819	125736	125320	122636	0.702288	0.0106085
Q8BFR6	AN1-type zinc finger protein 1	Zfand1	11895.5	12828.8	16656.6	NA	13793.6	6397.34	7394.99	9471.9	8692.93	7989.29	1.72652	0.0106234
Q569Z5	Probable ATP-dependent RNA helicase DDX46	Ddx46	62472.5	66690.9	67102.1	49324.8	61397.6	79835.4	92519	78695.5	75834.2	81721	0.751307	0.010668
P08003	Protein disulfide-isomerase A4	Pdia4	634684	716339	720982	265287	584323	987787	909982	1035850	1047160	995195	0.587144	0.0107118
O88819	4-galactosyl-N-acetylglucosaminide 3-alpha-L-fucosyltransferase 9	Fut9	81356.6	94580.2	93272.4	42141.6	77837.7	120832	126749	136388	116774	125186	0.621778	0.0107466
P63300	Selenoprotein W	Selenow	13545.1	9584.11	13042.8	14636.1	12702	8031.71	9248.28	9010.39	7276.54	8391.73	1.51364	0.010768
Q9CPU2	NADH dehydrogenase [ubiquinone] 1 beta subcomplex subunit 2, mitochondrial	Ndufb2	6149680	5088530	5577560	8322770	6284635	3372600	3995620	3509910	3680660	3.6397e+06	1.72669	0.0107735
P18293	Atrial natriuretic peptide receptor 1	Npr1	20077.5	26257.4	23062.1	9652.75	19762.4	32911.8	34381.4	32530.2	32117.7	32985.3	0.599129	0.0108257
Q9CQC9	GTP-binding protein SAR1b	Sar1b	221880	212835	164747	135372	183708	247241	291543	371885	303215	303471	0.605358	0.010827
O08553	Dihydropyrimidinase-related protein 2	Dpysl2	339730	327270	295671	245958	302157	567667	461325	364930	527130	480263	0.62915	0.0108424
Q91ZJ9	Hyaluronidase-1	Hyal1	6888.36	5113.49	7619.05	4426.4	6011.82	9555.27	NA	13015.6	15500.6	12690.5	0.473727	0.0108507
P05063	Fructose-bisphosphate aldolase C	Aldoc	121870	160401	126079	105382	128433	73609.8	62039.3	78623.5	98360.9	78158.4	1.64324	0.0108516
Q9CRA0	Ecto-ADP-ribosyltransferase 4	Art4	22402.9	35490.4	31020	14325.9	25809.8	56699.4	39381	46425.5	62747.1	51313.2	0.502985	0.010886
Q80X81	Acetyl-Coenzyme A acetyltransferase 3	Acat3	102154	69483.4	62863.1	73703	77050.9	39497.9	51982.2	26821	42955.7	40314.2	1.91126	0.0109022
Q8CDN6	Thioredoxin-like protein 1	Txnl1	102351	101684	98065.4	91196.6	98324.2	141337	120942	113269	116577	123031	0.799181	0.0109174
Q9QYG0	Protein NDRG2	Ndrg2	102732	99034.2	97641.1	82392.1	95449.9	119982	116276	113760	107390	114352	0.834702	0.0109668
Q8BWN8	Peroxisomal succinyl-coenzyme A thioesterase	Acot4	1346450	1407070	1354270	620475	1.18207e+06	1842360	1751120	1992130	2161570	1936795	0.610321	0.0110077
Q9CQB5	CDGSH iron-sulfur domain-containing protein 2	Cisd2	260400	295942	297167	153612	251780	345350	395987	404808	386599	383186	0.657071	0.0110727
A1L314	Macrophage-expressed gene 1 protein	Mpeg1	23006.4	38842.5	29798.9	21669.9	28329.4	58096.6	38964.4	46375.5	57001.4	50109.5	0.565351	0.0111207
O35166	Golgi SNAP receptor complex member 2	Gosr2	46899.4	67905.5	69976.5	33124.3	54476.4	83931.4	86956.5	86777	88694.5	86589.9	0.629132	0.0111284
O55026	Ectonucleoside triphosphate diphosphohydrolase 2	Entpd2	19275.8	25509.9	23666.7	10722	19793.6	30350.6	38926	34084.6	31142.4	33625.9	0.588641	0.0111285
E2JF22	Piezo-type mechanosensitive ion channel component 1	Piezo1	15639.5	20978	17974.4	16259.7	17712.9	13957.3	12005.5	12475.2	13775.1	13053.3	1.35697	0.0111311
Q3T9X0	Solute carrier family 2, facilitated glucose transporter member 9	Slc2a9	84858.7	95754.4	102048	57141	84950.5	52617.6	53449.8	28827.2	26978.6	40468.3	2.09919	0.011152
Q68FH0	Plakophilin-4	Pkp4	267984	292139	350081	199326	277382	152058	171820	147741	175597	161804	1.71431	0.0111655
Q8BH64	EH domain-containing protein 2	Ehd2	111317	135751	133256	71662.9	112997	219556	164909	162184	198301	186238	0.606735	0.0111781
P61620	Protein transport protein Sec61 subunit alpha isoform 1	Sec61a1	378652	465356	440614	154365	359747	623912	592063	656294	609517	620446	0.579819	0.0111814
Q80XU3	Nuclear ubiquitous casein and cyclin-dependent kinase substrate 1	Nucks1	26357.8	29274.6	18561.7	13773.5	21991.9	46497.5	38356	32336.6	52166.1	42339.1	0.519424	0.0112288
Q8BK35	Ribosome biogenesis protein NOP53	Nop53	1052440	845317	816477	1169580	970954	553165	679024	658557	690723	645367	1.5045	0.0112295
P83917	Chromobox protein homolog 1	Cbx1	51228.5	43569.6	31766.2	51637.9	44550.6	77826.8	55742	77914.9	67924.6	69852.1	0.637784	0.0112794
Q8BWT1	3-ketoacyl-CoA thiolase, mitochondrial	Acaa2	9108960	6613510	7209360	12422800	8.83866e+06	3682310	4736870	3630780	4083580	4033385	2.19137	0.0112834
Q3UGZ4	Spectrin beta chain	Sptbn2	94059.7	101303	115852	73620	96208.7	67823	56948.8	57853	68112	62684.2	1.53482	0.0113227
Q91W10	Metal cation symporter ZIP8	Slc39a8	144845	174094	148105	104602	142912	213041	210103	217013	177041	204300	0.69952	0.011339
A0A8V5KX55	POTE ankyrin domain family member 1	Potefam1	73462	85510.5	99859.2	37760.7	74148.1	132669	145154	115477	118464	127941	0.579549	0.0113588
Q99JX3	Golgi reassembly-stacking protein 2	Gorasp2	61741.4	73754.6	55528	37152.3	57044.1	114075	82296.6	106949	84154.6	96868.8	0.58888	0.0114071
Q8CGB9	Insulin degrading enzyme	Ide	29555.8	25348.9	28377.6	22861.2	26535.9	38469.6	37510.5	41875.6	30093.4	36987.3	0.717433	0.0114092
P27773	Protein disulfide-isomerase A3	Pdia3	1724800	1920030	2159690	748630	1.63829e+06	2822170	2671590	2853440	2698630	2.76146e+06	0.593269	0.0114997
Q6PDL0	Cytoplasmic dynein 1 light intermediate chain 2	Dync1li2	36324.7	51475.3	40534	44455.8	43197.4	31981.1	33182.1	29792.1	30254.6	31302.5	1.38	0.0115165
A6X8Z5	Rho GTPase-activating protein 31	Arhgap31	28634.3	28395.4	31141.1	32503	30168.5	23607.2	24750.9	23003	15309.2	21667.6	1.39233	0.011537
Q5SWT3	Solute carrier family 25 member 35	Slc25a35	160820	167315	194862	176453	174862	129371	124068	152452	148116	138502	1.26253	0.011593
Q9CXW3	Calcyclin-binding protein	Cacybp	68738.5	80290.5	72420.3	32608.2	63514.4	95225.4	107224	110838	100414	103425	0.614108	0.0116011
Q99LJ1	Tissue alpha-L-fucosidase	Fuca1	461851	409492	388497	277694	384384	541299	537696	541418	495318	528933	0.726715	0.0116216
Q9DB26	Phytanoyl-CoA dioxygenase domain-containing protein 1	Phyhd1	1217010	1352240	1184520	969552	1.18083e+06	1610610	1448670	1423370	1675730	1539595	0.766975	0.0116808
P61961	Ubiquitin-fold modifier 1	Ufm1	138113	156204	169902	96377.5	140149	193394	207280	202326	191743	198686	0.705381	0.0117853
Q6NXL1	Sec24 related gene family, member D (S. cerevisiae)	Sec24d	110147	91420.7	96665.6	51562.4	87448.9	138051	124499	132225	145099	134968	0.647921	0.0118666
B1AV60	NHS actin remodeling regulator	Nhs	130211	147902	149144	88777.7	129009	62706.3	89355.6	79246.9	64520.3	73957.3	1.74437	0.0118693
G3UXX2	Dynamin 2 (Fragment)	Dnm2	35553.7	47209.3	48217.2	37831.1	42202.8	26387.4	17896.3	24106.2	34165.9	25639	1.64604	0.0119615
P54116	Stomatin	Stom	45566.8	41898.6	57542.8	14300.1	39827.1	84470.7	92201.4	64164.8	74621.5	78864.6	0.505006	0.0119834
P29758	Ornithine aminotransferase, mitochondrial	Oat	1520370	1140660	1298570	2022940	1495635	780573	791019	723928	903311	799708	1.87023	0.0120306
Q8K4T1	Alpha-2,8-sialyltransferase 8F	St8sia6	22803	24135.3	23661.2	NA	23533.2	34471.2	30478.8	43403.1	35322.1	35918.8	0.655177	0.0120707
P57016	Ladinin-1	Lad1	147780	183867	168657	124734	156260	99918.8	116629	106394	112587	108882	1.43512	0.0121279
Q8QZR5	Alanine aminotransferase 1	Gpt	113525	85370.6	88709.5	66361.6	88491.7	58873.2	51608.3	45272.2	55102.4	52714	1.67871	0.0122338
Q9WUB3	Glycogen phosphorylase, muscle form	Pygm	18149.5	20988.8	21103.7	11481.1	17930.8	41724	27618.6	26584.2	38272.3	33549.8	0.534453	0.0122502
P97823	Acyl-protein thioesterase 1	Lypla1	771783	761201	662362	1076350	817924	1155950	1066800	1186050	1297560	1176590	0.695165	0.0122931
P26883	Peptidyl-prolyl cis-trans isomerase FKBP1A	Fkbp1a	178638	173589	146710	123288	155556	246848	198343	200143	253448	224696	0.692298	0.0123031
Q60575	Kinesin-like protein KIF1B	Kif1b	6775.08	3619.33	3740.97	2507.14	4160.63	8519.83	6479.41	9094.4	7736.03	7957.42	0.522862	0.0123652
Q99LQ7	Plasmanylethanolamine desaturase 1	PEDS1	12049.8	21962.1	15600.9	6098.02	13927.7	28750.8	26987.5	23410.4	25940.3	26272.2	0.53013	0.0124373
P20491	High affinity immunoglobulin epsilon receptor subunit gamma	Fcer1g	20940.9	17555.4	15623.5	11575.6	16423.8	35425	22480.9	46825.7	46426.8	37789.6	0.434613	0.0125136
Q8C172	Ceramide synthase 6	Cers6	53863	82337.8	69136.6	53931.4	64817.2	100555	80965.3	95365.8	95857.9	93186	0.695568	0.0125265
O35678	Monoglyceride lipase	Mgll	126845	117146	97341.3	91173.6	108126	81543	55932.9	62881.2	82128.3	70621.4	1.53107	0.0125282
Q99P86	Resistin-like beta	Retnlb	183577	243142	227740	57158.9	177904	50235.4	25869.3	15977.1	14788.7	26717.6	6.65869	0.0125492
O35682	Myeloid-associated differentiation marker	Myadm	85313.9	90664.5	86388.8	23272.1	71409.8	123961	119401	140442	142383	131547	0.542848	0.0125551
A2AVZ9	Equilibrative nucleobase transporter 1	Slc43a3	33090.7	43577.4	42407.4	6167.51	31310.8	69675.6	66152.3	53719.9	80459.2	67501.8	0.463851	0.0126202
P18894	D-amino-acid oxidase	Dao	3724740	3578940	3641740	1458110	3.10088e+06	4724960	5473340	5122320	5076980	5099400	0.608088	0.0126695
Q64687	Alpha-N-acetylneuraminide alpha-2,8-sialyltransferase	St8sia1	103775	127345	106953	41444.2	94879.3	160976	167190	172926	148827	162480	0.583945	0.0126904
Q91WR5	Aldo-keto reductase family 1 member C21	Akr1c21	1908390	2257220	1984010	1694980	1961150	2484150	2576320	2236030	2467730	2.44106e+06	0.803402	0.0127176
Q9JL26	Formin-like protein 1	Fmnl1	73669	87385.3	86171.3	47731.5	73739.3	124781	96174.6	114762	112773	112123	0.657666	0.0127494
A0A087WPX1	N-acyl-aliphatic-L-amino acid amidohydrolase (Fragment)	Acy1	21597.7	32727.5	19322.5	14957	22151.2	37640.8	33245.9	34797.8	39730.5	36353.8	0.609323	0.0127525
Q9D1Z3	ATP synthase subunit C lysine N-methyltransferase	Atpsckmt	44775.3	41253.2	44697.4	48034.9	44690.2	54274.2	56613.1	51902.3	48060.6	52712.6	0.847809	0.0127886
P84096	Rho-related GTP-binding protein RhoG	Rhog	157787	170423	179137	101093	152110	216910	211834	210575	253444	223191	0.681525	0.0127947
Q811U4	Mitofusin-1	Mfn1	192225	176253	174496	197233	185052	156580	161724	171371	158747	162106	1.14155	0.0128635
Q61382	TNF receptor-associated factor 4	Traf4	10872.4	13208.8	16443.8	12380.6	13226.4	8913.33	8716.11	9019.5	9589.9	9059.71	1.45991	0.0128647
Q91YW3	DnaJ homolog subfamily C member 3	Dnajc3	205728	249240	275513	103669	208538	346304	313742	400624	358883	354888	0.587615	0.0128793
Q8R4Y4	Stabilin-1	Stab1	15200.9	20137.1	13112.1	9376.86	14456.7	22837.5	20892.9	23313.3	27200.3	23561	0.613588	0.0128888
Q8BKE6	Cytochrome P450 20A1	Cyp20a1	60119.7	76353.3	68859.9	32848.2	59545.3	105124	80199.4	109404	105802	100132	0.594666	0.0129788
P14069	Protein S100-A6	S100a6	142450	111837	90406.9	102549	111811	172264	146486	144940	166189	157470	0.710046	0.0130006
B2RR25	RING-type E3 ubiquitin transferase	Trim7	9291.51	13478.3	13108.9	7324.57	10800.8	15756.9	15663.7	21221.5	18351.8	17748.5	0.608549	0.0130071
Q62313	Trans-Golgi network integral membrane protein 1	Tgoln1	157470	165475	158771	60498.8	135554	232130	208408	244585	222268	226848	0.597554	0.0131181
Q9JHI5	Isovaleryl-CoA dehydrogenase, mitochondrial	Ivd	3163610	2715760	2740670	4010010	3.15751e+06	4048550	4414220	4187390	4336050	4.24655e+06	0.743547	0.0131265
Q9ER35	Fructosamine-3-kinase	Fn3k	62554	68505.1	72074	79034.8	70542	51453.1	63102	54766.2	51999.5	55330.2	1.27493	0.013141
Q791T5	Mitochondrial carrier homolog 1	Mtch1	551896	436338	467703	536378	498079	354014	406927	373298	420296	388634	1.28161	0.0131415
Q5XPT3	Xylosyl- and glucuronyltransferase LARGE2	Large2	21311.1	15063.3	13762.3	NA	16712.2	7953.59	8970.6	10153.2	9349.91	9106.83	1.83513	0.0131606
Q9Z0R9	Acyl-CoA 6-desaturase	Fads2	36680.7	47993.2	41469.8	16938	35770.4	55622.8	59064.8	65849.2	60243.2	60195	0.594242	0.0131614
Q9Z223	Molybdopterin synthase catalytic subunit	Mocs2	40604.8	51210.1	50185.1	38543.3	45135.8	28559.9	33588.9	31881.8	36200	32557.7	1.38634	0.0132109
Q9CQS8	Protein transport protein Sec61 subunit beta	Sec61b	373310	444516	366479	161727	336508	565419	554027	626197	509536	563795	0.596863	0.0132595
Q9WUE3	Transmembrane reductase CYB561D2	Cyb561d2	18881.1	21994.9	20389.3	12811	18519.1	29785.1	23790	25668.1	28214.2	26864.3	0.689355	0.0133529
Q8C5W0	Calmin	Clmn	116317	131787	159517	106973	128648	89527.5	87972.1	88506.9	89404.8	88852.8	1.44788	0.013446
Q9JKF6	Nectin-1	Nectin1	67239.8	73645.5	94663.4	54565.4	72528.5	36206.9	51214	39813.2	25011.5	38061.4	1.90557	0.0134874
P84104	Serine/arginine-rich splicing factor 3	Srsf3	102310	111901	138809	62579.1	103900	149610	160729	162997	166489	159956	0.649551	0.0134888
Q8VE95	UPF0598 protein C8orf82 homolog		376341	312386	337323	477454	375876	212417	271408	233527	253671	242756	1.54837	0.0134966
Q99N23	Carbonic anhydrase 15	Ca15	265632	337712	361700	209785	293707	147582	203420	167522	135211	163434	1.7971	0.0135386
Q69ZX8	Actin-binding LIM protein 3	Ablim3	36282	34188.1	28741.3	23610.1	30705.4	12365.7	20995	NA	11166.2	14842.3	2.06877	0.0135547
P16254	Signal recognition particle 14 kDa protein	Srp14	28024.8	22243.2	28289.7	12227.8	22696.4	35807	32925.6	40365.5	38040.9	36784.8	0.617005	0.0135776
Q8K4D3	Proton-coupled amino acid transporter 1	Slc36a1	64639.4	62226	60956.8	47259	58770.3	72977.5	97910.8	100804	76373.3	87016.4	0.675393	0.0135777
P06684	Complement C5	C5	14401.3	19383.4	22612.2	13935.3	17583	28080.1	41682.6	31775.3	25520.8	31764.7	0.553541	0.0136506
Q9JL62	Glycolipid transfer protein	Gltp	30001.5	37026.8	24622.4	21990.5	28410.3	42257.6	36577.3	41595.6	44489.3	41229.9	0.689069	0.0136519
P11087	Collagen alpha-1(I) chain	Col1a1	37531	78630.7	54289.4	15462.8	46478.5	114620	87171.8	97427.4	89569.7	97197.2	0.478187	0.0136956
P35969	Vascular endothelial growth factor receptor 1	Flt1	33434.3	39560.6	38314.7	NA	37103.2	78926.1	57556.2	54147.7	59051	62420.2	0.59441	0.0137024
Q8K4X7	1-acyl-sn-glycerol-3-phosphate acyltransferase delta	Agpat4	4535.3	4537.4	4141.07	NA	4404.59	8294.92	8756.29	5595.4	7377.48	7506.02	0.586807	0.0137068
O89110	Caspase-8	Casp8	32713.1	32970.5	25209.7	24930.1	28955.8	41970.1	41161.1	37613.1	34336.1	38770.1	0.74686	0.0137285
Q9CPZ8	COX assembly mitochondrial protein homolog	Cmc1	125935	101401	119699	140224	121815	74365.8	106862	65001.9	69163.7	78848.4	1.54492	0.0137292
Q9CQJ8	NADH dehydrogenase [ubiquinone] 1 beta subcomplex subunit 9	Ndufb9	2177720	1886610	2043350	2817940	2231405	1529100	1578430	1404910	1550190	1.51566e+06	1.47224	0.0137581
Q7TNG5	Echinoderm microtubule-associated protein-like 2	Eml2	42747.8	39635.8	39053.5	38711.4	40037.1	63249.2	52371.9	44199.7	59370.9	54797.9	0.730632	0.013779
P14246	Solute carrier family 2, facilitated glucose transporter member 2	Slc2a2	412794	484180	580347	245588	430727	141928	241172	137127	176314	174135	2.47352	0.013793
Q80VA0	N-acetylgalactosaminyltransferase 7	Galnt7	63949.2	59176.3	59026.8	35077.2	54307.4	79839.4	81001.4	107839	79477.5	87039.3	0.623941	0.0138117
Q9WUA2	Phenylalanine--tRNA ligase beta subunit	Farsb	140492	169036	177889	102911	147582	214314	198160	217763	201400	207909	0.709839	0.0138762
P26443	Glutamate dehydrogenase 1, mitochondrial	Glud1	7031770	5464060	5709800	8612040	6.70442e+06	4036190	4259990	4172420	4369300	4209475	1.5927	0.0138986
Q99JH8	ER lumen protein-retaining receptor 1	Kdelr1	158215	182453	176679	83840.6	150297	241744	214074	245913	227413	232286	0.647034	0.0138992
Q8JZZ7	Adhesion G protein-coupled receptor L2	Adgrl2	26997.1	23743.3	24349.2	14726.3	22454	34319.8	33734.1	32510.7	29169.9	32433.6	0.692305	0.0139522
B2RXW7	Complement component 4B (Childo blood group)	C4b	16174.9	13664.7	14017.8	NA	14619.1	10485.4	9495.98	7794.5	4048.31	7956.05	1.83749	0.013962
Q8BXJ9	Transmembrane protein 62	Tmem62	15841.8	20158.6	18948.4	11684.3	16658.3	27217	21808.5	22850.2	26460.9	24584.2	0.677602	0.0139685
P19783	Cytochrome c oxidase subunit 4 isoform 1, mitochondrial	Cox4i1	7468160	6564810	7133380	9815830	7745545	5139600	5662370	4929140	5228970	5240020	1.47815	0.0140357
Q9ERI2	Ras-related protein Rab-27A	Rab27a	116846	126256	130891	82679.8	114168	76023.1	62538.1	83490.3	73925.8	73994.3	1.54293	0.0140392
Q9DBT4	Ectonucleoside triphosphate diphosphohydrolase 4	Entpd4	49371.5	48213.8	45742.6	27289	42654.2	61458	66453.9	83350.3	60672.1	67983.6	0.62742	0.0140512
O88441	Metaxin-2	Mtx2	836210	781361	828106	1031560	869309	652224	618506	606683	738382	653949	1.32932	0.0140761
P61514	Large ribosomal subunit protein eL43	Rpl37a	142990	135144	124340	64303.6	116694	155789	207786	240873	204727	202294	0.576856	0.0141627
P58465	CTD small phosphatase-like protein	Ctdspl	34711	34406.4	45309.8	25201.2	34907.1	57797.4	58416.3	43437.3	53416.7	53266.9	0.655324	0.0141921
E9Q1G8	Septin	Septin7	10260	8539.04	8589.18	NA	9129.41	4248.81	7145.02	5654.01	6510.07	5889.48	1.55012	0.0142252
Q8BPT6	Mitochondrial inner membrane protease subunit 2	Immp2l	59875.1	41145.8	44396	53171.9	49647.2	27002.7	37379.2	23852.1	36328.9	31140.7	1.59429	0.0142781
Q8CHT1	Ephexin-1	Ngef	15221.7	10191.8	12458.5	5709.87	10895.5	21814	18426.8	19294.5	15996.4	18882.9	0.577001	0.0143212
Q9JKL4	NADH dehydrogenase [ubiquinone] 1 alpha subcomplex assembly factor 3	Ndufaf3	216073	204828	200262	270409	222893	160950	156515	171998	174035	165874	1.34374	0.0143512
Q3UQ44	Ras GTPase-activating-like protein IQGAP2	Iqgap2	427162	458460	487224	259169	408004	213404	261876	195748	237259	227072	1.79681	0.0143544
Q99K67	Alpha-aminoadipic semialdehyde synthase, mitochondrial	Aass	3824120	3046330	3667040	5456190	3998420	2039900	2403310	2189790	2284970	2.22949e+06	1.79342	0.0144434
A0A991EKZ2	FMR1 autosomal homolog 2	Fxr2	36353.4	40534.6	36930.2	25820	34909.6	42635.7	46685.2	50660.1	48483	47116	0.740928	0.014584
Q10470	Beta-1,4-mannosyl-glycoprotein 4-beta-N-acetylglucosaminyltransferase	Mgat3	58354.3	63566.2	59122	28965.4	52502	76343.8	78204.8	93579.5	81602.9	82432.8	0.636907	0.0146398
Q8R0W6	NEDD4 family-interacting protein 1	Ndfip1	20781.2	23659.3	22877.6	20032	21837.5	24427.2	36404	38197	31608.9	32659.3	0.668647	0.0146882
Q7TPD2	Protein FAM185A	Fam185a	22021.2	20031	20751.9	32785.3	23897.3	12294	12060.9	13936.7	15402.6	13423.5	1.78026	0.0147083
P01899	H-2 class I histocompatibility antigen, D-B alpha chain	H2-D1	117926	85052.8	58480.4	24475.1	71483.6	146452	144905	126416	144292	140516	0.508721	0.0147456
Q6NSR8	Probable aminopeptidase NPEPL1	Npepl1	33093.8	34165.7	29296.2	27180.2	30934	37332	38695.4	34647.4	39907.6	37645.6	0.821716	0.0147746
O08599	Syntaxin-binding protein 1	Stxbp1	37526.8	46491.2	44190.1	20784.7	37248.2	62839.3	50338.3	61174.5	63754.8	59526.7	0.625739	0.0148221
Q99M08	Uncharacterized protein C4orf3 homolog		19727.8	18322.8	17339.3	7638.72	15757.2	24474.6	23573	31070.4	27658.5	26694.1	0.590286	0.0148248
Q9D7L8	Transmembrane and immunoglobulin domain-containing protein 1	Tmigd1	635015	820016	755829	386361	649305	884117	988778	1182080	1119070	1.04351e+06	0.622231	0.0148423
Q9CRB3	5-hydroxyisourate hydrolase	Urah	4907.36	9079.51	10828.1	NA	8271.66	15240.8	20899.2	20895.7	14011.6	17761.8	0.465699	0.0150632
Q8C165	N-fatty-acyl-amino acid synthase/hydrolase PM20D1	Pm20d1	238105	297471	328414	131761	248938	401013	385471	410421	387603	396127	0.628429	0.0151008
P07356	Annexin A2	Anxa2	159847	194618	172528	95346.1	155585	320535	232214	216550	285668	263742	0.589913	0.0151045
P70695	Fructose-1,6-bisphosphatase isozyme 2	Fbp2	80926.2	51632.4	53856.7	43719.1	57533.6	21503	33746.7	27734.5	32090.6	28768.7	1.99987	0.015107
Q91ZX7	Prolow-density lipoprotein receptor-related protein 1	Lrp1	183118	202041	163714	78338.4	156803	298001	214793	269353	307848	272499	0.575426	0.0151304
Q8VDG3	Poly(A)-specific ribonuclease PARN	Parn	87643.6	87947.8	85632.3	90880.1	88025.9	69942.2	83540.7	65851.8	56999.6	69083.6	1.2742	0.0151342
Q9DBR4	Amyloid beta precursor protein binding family B member 2	Apbb2	11197.8	13550	13884.5	9266.89	11974.8	16686.8	15100.1	16121.3	19698.3	16901.6	0.7085	0.015212
Q14CH7	Alanine--tRNA ligase, mitochondrial	Aars2	84819.3	89819.5	87768.4	124459	96716.6	63274.2	66201.3	61248.7	69164.1	64972.1	1.48859	0.0153343
Q9WUQ2	Prolactin regulatory element-binding protein	Preb	313228	347143	348370	158648	291847	435882	425693	498313	450411	452575	0.64486	0.0153343
Q9R045	Angiopoietin-related protein 2	Angptl2	10683.4	12695.2	12446.8	5873.57	10424.7	19914.3	17068.3	14242.1	16788.5	17003.3	0.613101	0.0153479
Q9DAT5	Mitochondrial tRNA-specific 2-thiouridylase 1	Trmu	142449	122991	128879	177037	142839	95036	106238	94018.4	107025	100579	1.42016	0.015356
Q9CWD8	Iron-sulfur protein NUBPL	Nubpl	386840	297818	336043	434155	363714	252762	262978	268020	269642	263350	1.3811	0.0154422
P59242	Cingulin	Cgn	13330.4	7826.18	14829.9	13837.8	12456.1	5553.75	5717.63	8046.66	7697.48	6753.88	1.84428	0.0154679
Q3UMF0	Cordon-bleu protein-like 1	Cobll1	296159	315406	304557	219744	283966	210234	192296	226233	199495	207064	1.37139	0.0154946
Q8CG72	ADP-ribosylhydrolase ARH3	Adprs	128464	120903	110673	137126	124292	145394	139147	146744	144293	143894	0.863768	0.0155164
P08113	Endoplasmin	Hsp90b1	1238870	1403750	1393370	540018	1144002	1823330	1698630	1997540	1934240	1863435	0.613921	0.0155221
P13516	Acyl-CoA desaturase 1	Scd1	13631.7	18776.9	19776	17191	17343.9	25366.9	33835.5	27882	45819.8	33226.1	0.521997	0.0155802
Q9DCP2	Sodium-coupled neutral amino acid transporter 3	Slc38a3	107985	214900	131395	110543	141206	36629.3	73027.7	45617.6	58161.4	53359	2.64633	0.0156876
Q8BFR4	N-acetylglucosamine-6-sulfatase	Gns	445627	407521	442497	269339	391246	551046	517548	531314	526822	531682	0.735864	0.0157543
Q8BVI5	Syntaxin-16	Stx16	43915.3	57722.7	58077.1	36530.4	49061.4	84383.2	64338.5	73679.4	66700.7	72275.4	0.678811	0.0157664
Q63886	UDP-glucuronosyltransferase 1A1	Ugt1a1	333298	267819	277936	142795	255462	77794.8	19133.2	124309	146391	91907	2.77957	0.0157791
Q9JK42	[Pyruvate dehydrogenase (acetyl-transferring)] kinase isozyme 2, mitochondrial	Pdk2	989219	768659	809503	1283610	962748	563576	575955	524291	608626	568112	1.69464	0.0157908
Q99JY8	Phospholipid phosphatase 3	Plpp3	151593	186221	208016	50624.9	149114	313480	246927	257472	282727	275152	0.541933	0.015802
Q8VD75	Huntingtin-interacting protein 1	Hip1	33784.4	37981	33095.1	21304.8	31541.3	56440.4	37962.7	50316.3	53707.5	49606.7	0.635828	0.0158188
Q921F4	Heterogeneous nuclear ribonucleoprotein L-like	Hnrnpll	15046.7	17239.8	16853.8	15903.7	16261	25737.9	18043.4	21585.1	21575.9	21735.6	0.748128	0.0159855
Q8CJG1	Protein argonaute-1	Ago1	13945.9	15004.2	15005.3	NA	14651.8	17437.4	19603.1	16190.1	18825.3	18014	0.813357	0.0159937
Q91VB8	Alpha globin 1	Hba-a1	774661	762377	2002430	592423	1.03297e+06	3317020	4124610	2034310	2332130	2.95202e+06	0.349921	0.0159975
Q9CQW9	Interferon-induced transmembrane protein 3	Ifitm3	120421	105251	95736.7	29608.8	87754.4	201192	138957	152037	195274	171865	0.510601	0.0160041
Q922Q4	Pyrroline-5-carboxylate reductase 2	Pycr2	88951.3	74909.5	70904	76493.5	77814.6	65674.7	55072	58831.4	67339.5	61729.4	1.26058	0.0160096
Q6NXM5	4632419I22Rik protein	Brip1os	130825	157029	181071	80404.6	137332	55196.6	83656.7	52002	55896.1	61687.8	2.22625	0.0160397
P62317	Small nuclear ribonucleoprotein Sm D2	Snrpd2	38461.9	36831.1	33610.9	30113.7	34754.4	65512	44262.1	46462.5	50802.3	51759.7	0.671456	0.0160452
A0A1L1SRH5	Abhydrolase domain containing 14b (Fragment)	Abhd14b	16114.2	28915.5	15859	17042.6	19482.8	46052.2	36088.2	36051.4	26745.6	36234.3	0.537689	0.0160465
Q03265	ATP synthase subunit alpha, mitochondrial	Atp5f1a	24763700	21979600	23745900	32326500	25703925	17604800	18062300	17277100	19127100	18017825	1.42658	0.016047
A8DUK7	Beta-globin	Hbbt1	677978	663077	1902730	545668	947363	3085060	3780380	1912060	2145110	2.73065e+06	0.346937	0.0160596
Q60648	Ganglioside GM2 activator	Gm2a	2890850	3141360	3438470	1962580	2858315	4181030	3863600	4015180	3769900	3.95743e+06	0.722266	0.0160598
Q9DBG6	Dolichyl-diphosphooligosaccharide--protein glycosyltransferase subunit 2	Rpn2	379371	458802	499960	170137	377068	588666	626877	709436	616151	635282	0.593543	0.0160629
Q3TYS2	Cytochrome b-245 chaperone 1	Cybc1	32185.6	32889.4	37384	15978.5	29609.4	50497.4	43911.5	49275.1	42330.8	46503.7	0.63671	0.0160758
P56135	ATP synthase subunit f, mitochondrial	Atp5mf	3430950	3239090	3337790	4821890	3707430	2505220	2681360	2260680	2229370	2.41916e+06	1.53253	0.0160938
Q4ACU6	SH3 and multiple ankyrin repeat domains protein 3	Shank3	41072.1	63528.2	59398.4	26401.2	47600	85898.1	69419.8	75180.2	87036.3	79383.6	0.59962	0.0160965
P20060	Beta-hexosaminidase subunit beta	Hexb	623534	563425	528174	311704	506709	727757	702338	764929	750121	736286	0.688196	0.0161251
P41241	Tyrosine-protein kinase CSK	Csk	31268.9	30590.6	28865.2	23355.5	28520	35012.8	40604.5	34513.7	34676.5	36201.9	0.787806	0.0161922
Q9D0K1	Peroxisomal membrane protein PEX13	Pex13	109033	131471	112209	51555.9	101067	166957	144078	181847	161815	163674	0.61749	0.016195
Q64133	Amine oxidase [flavin-containing] A	Maoa	354818	285986	283048	359814	320916	249046	256253	248067	250536	250976	1.27868	0.0161978
Q9ET38	Claudin-19	Cldn19	189603	228268	209564	183853	202822	79115.3	154927	152016	149089	133787	1.51601	0.0162682
D3YYT1	Cytokine-like nuclear factor N-PAC	Glyr1	11788.4	NA	13673.5	17872.5	14444.8	21801.3	21064.1	18421.3	21845.1	20783	0.695031	0.0162741
Q9CQC7	NADH dehydrogenase [ubiquinone] 1 beta subcomplex subunit 4	Ndufb4	1690850	1456500	1623780	2234650	1751445	1166400	1149600	1198990	1245720	1.19018e+06	1.47158	0.016281
Q62188	Dihydropyrimidinase-related protein 3	Dpysl3	24579.1	23424.9	26085.7	13467.2	21889.2	48717.2	31926.1	35522.7	34081.6	37561.9	0.582751	0.0164002
Q99KP6	Pre-mRNA-processing factor 19	Prpf19	47386	42749.3	40016.7	32136.8	40572.2	54933.3	48095.8	51872.4	57966.9	53217.1	0.76239	0.0164046
Q9DB20	ATP synthase subunit O, mitochondrial	Atp5po	7654750	6219250	6378980	8812060	7266260	4916850	5602570	4776000	5362650	5.16452e+06	1.40696	0.0164063
P55098	Peroxisome biogenesis factor 2	Pex2	146484	167227	137805	88277.9	134948	214809	168754	263279	238215	221264	0.609897	0.0164203
P04230	H-2 class II histocompatibility antigen, E-B beta chain	H2-Eb1	42362.6	28727.8	26936.1	11461.8	27372.1	101159	60327	168414	91110.4	105253	0.260061	0.0165125
Q80XL6	Acyl-CoA dehydrogenase family member 11	Acad11	1972460	2203560	1727000	704195	1.6518e+06	2552710	2807080	2871140	2834730	2766415	0.597092	0.0165273
A0A0N4SW73	RAB11 family interacting protein 5 (class I)	Rab11fip5	36434.5	41349	49482.2	37070.7	41084.1	26322.7	22007.2	35325.1	18359.2	25503.5	1.61092	0.016563
Q8R2Y0	Monoacylglycerol lipase ABHD6	Abhd6	75239	79923.4	77346.3	44990.3	69374.8	41696.8	41851.4	43054	43034.6	42409.2	1.63584	0.0165842
P15306	Thrombomodulin	Thbd	124046	157389	165331	48740.1	123877	239816	181067	235197	234595	222669	0.556326	0.0165848
Q9CSU0	Regulation of nuclear pre-mRNA domain-containing protein 1B	Rprd1b	5208.85	6432.11	7290.77	8100.06	6757.95	14619.4	11199.4	8304.06	11796.7	11479.9	0.588677	0.0166048
Q9JM05	E3 SUMO-protein ligase PIAS4	Pias4	11838.3	19356.6	13762.5	15776.1	15183.4	23221.7	18280.2	24476.5	27261.9	23310.1	0.651365	0.0166336
P31428	Dipeptidase 1	Dpep1	1088840	1269950	1433660	528078	1080132	1559020	1811970	1800760	1956230	1781995	0.606136	0.0166795
Q9DCT2	NADH dehydrogenase [ubiquinone] iron-sulfur protein 3, mitochondrial	Ndufs3	3064780	2801890	2758720	4023710	3162275	2257000	2189590	2108900	2195840	2.18783e+06	1.44539	0.0167013
Q61941	NAD(P) transhydrogenase, mitochondrial	Nnt	4361740	3583520	3734390	5084880	4.19113e+06	2913510	3165020	2880590	1804220	2690835	1.55756	0.0167069
Q9DBT5	AMP deaminase 2	Ampd2	16772.9	14661.7	12392.4	11165.3	13748.1	19120.7	18275.7	16989.5	21928.1	19078.5	0.720606	0.0167473
O35326	Serine/arginine-rich splicing factor 5	Srsf5	106712	95054.9	99800.5	78499.5	95016.7	117411	108796	126320	119569	118024	0.805063	0.0167527
O35239	Tyrosine-protein phosphatase non-receptor type 9	Ptpn9	38264.4	41703.4	40328.6	18548.5	34711.2	48810.3	53935.6	54445.7	55736.8	53232.1	0.652073	0.0167764
Q9R1W5	Calcitonin gene-related peptide type 1 receptor	Calcrl	25160.6	34581.1	26358.9	7265.29	23341.5	46796.7	35973.8	46578.2	48109.1	44364.4	0.52613	0.0167846
Q9CY06	Globin family profile domain-containing protein		512649	336573	481827	259835	397721	1113340	2584840	1097170	1453110	1562115	0.254604	0.0169635
Q3U5Y1	Intercellular adhesion molecule N-terminal domain-containing protein	H1f0	45296.8	49060.8	56558.4	NA	50305.3	71505.5	61426	77137.8	86356.7	74106.5	0.678825	0.0169727
Q8BKY8	Transcription termination factor 2, mitochondrial	Mterf2	66303.1	52548.7	55243.4	74793.6	62222.2	44266.1	47717.1	42369.6	45667.9	45005.2	1.38256	0.0169923
Q3UIU2	NADH dehydrogenase [ubiquinone] 1 beta subcomplex subunit 6	Ndufb6	2478360	2320450	2346430	3425580	2642705	1777290	1736560	1822790	1782020	1779665	1.48495	0.017008
Q8BMB0	BRCA2-interacting transcriptional repressor EMSY	Emsy	44045.5	49477	39969	44166	44414.4	80415.2	65439.4	61813	51763.8	64857.8	0.684796	0.017009
Q6NVG7	Procollagen galactosyltransferase 2	Colgalt2	46481.7	51107.7	43469.1	NA	47019.5	40207.6	31505.7	33594.9	39082.2	36097.6	1.30257	0.01701
P62746	Rho-related GTP-binding protein RhoB	Rhob	45839.5	63571.2	67091.4	31283.2	51946.3	86038	73271.9	79228.6	84207.3	80686.4	0.643805	0.017032
Q6PE15	Palmitoyl-protein thioesterase ABHD10, mitochondrial	Abhd10	194731	144688	176454	254857	192682	114859	106616	116895	125375	115936	1.66197	0.0170593
Q09200	Beta-1,4 N-acetylgalactosaminyltransferase 1	B4galnt1	28771.6	26719	29249	22001.7	26685.3	21554.9	21404.9	14457	13339.5	17689.1	1.50858	0.0170933
Q91V64	Isochorismatase domain-containing protein 1	Isoc1	91360.9	80063.2	77350.6	51657.8	75108.1	116984	96688	103105	106365	105786	0.710004	0.01714
Q61712	DnaJ homolog subfamily C member 1	Dnajc1	39234.3	41830	45660.8	20067.7	36698.2	56788	51787.2	61011.1	55632.9	56304.8	0.651777	0.0171557
B2RQY6	BC035947 protein	BC035947	7703.38	10672.2	4266.11	NA	7547.23	20157	14099.6	13094.3	18622.7	16493.4	0.457591	0.0171662
Q9JHR7	Insulin-degrading enzyme	Ide	176076	208203	166515	163627	178605	211312	216519	217331	206486	212912	0.838869	0.0172594
Q8BH97	Reticulocalbin-3	Rcn3	42264.8	53776	52003.7	30116.1	44540.2	117730	52416.7	107071	103768	95246.4	0.467631	0.0172903
Q8VEL2	Myotubularin-related protein 14	Mtmr14	6191.61	6835.31	6759.89	6912.75	6674.89	12771.3	7091.56	11896.1	12544.1	11075.8	0.602657	0.0173004
Q9CQZ5	NADH dehydrogenase [ubiquinone] 1 alpha subcomplex subunit 6	Ndufa6	3498040	3088180	3310290	4624900	3.63035e+06	2378570	2536060	2450910	2642750	2.50207e+06	1.45094	0.0173575
O88712	C-terminal-binding protein 1	Ctbp1	35397	38596.1	30705.7	21399.4	31524.5	53181.8	40027.7	44545.8	50381.5	47034.2	0.670247	0.0173604
P13634	Carbonic anhydrase 1	Ca1	14551.2	9184.28	19167.5	12602.3	13876.3	29210.4	32765.8	20248.6	21293	25879.5	0.536191	0.0173939
Q9QYR9	Acyl-coenzyme A thioesterase 2, mitochondrial	Acot2	2425870	1652070	1603100	2838420	2129865	1015270	1186770	1003200	1284300	1122385	1.89762	0.0174147
A0A0A6YXD3	NADH dehydrogenase [ubiquinone] iron-sulfur protein 2, mitochondrial (Fragment)	Ndufs2	53485.5	51171.6	44079.3	68465.2	54300.4	42834.2	34204	29566.3	20469.8	31768.6	1.70925	0.0174467
P57759	Endoplasmic reticulum resident protein 29	Erp29	340323	436475	455058	162633	348622	557535	534558	607498	590258	572462	0.608987	0.0174589
O54752	Naglu	Naglu	258020	218804	242567	146524	216479	319360	268228	339377	314660	310406	0.697405	0.0174623
P58774	Tropomyosin beta chain	Tpm2	22526.2	25459	24138.6	17762.9	22471.7	45015.3	28325	37145.8	31620.9	35526.8	0.632528	0.0174705
P49312	Heterogeneous nuclear ribonucleoprotein A1	Hnrnpa1	62335.4	65151	55240.8	48570.4	57824.4	98325.6	81574.5	67707.7	79006.9	81653.7	0.708167	0.0175039
P16330	2',3'-cyclic-nucleotide 3'-phosphodiesterase	Cnp	70689.6	71482.7	71159.7	54130.1	66865.5	90863.1	74202.1	87624.4	94533.5	86805.8	0.770289	0.0175096
P15535	Beta-1,4-galactosyltransferase 1	B4galt1	65805.3	68429	73435.9	23848.3	57879.6	102171	95429.5	110653	86365.8	98654.8	0.586688	0.0175245
Q9QXY9	Peroxisomal biogenesis factor 3	Pex3	213478	229601	196635	72999.7	178178	316084	270797	303123	302478	298120	0.597673	0.0176034
Q64096	Guanine nucleotide exchange factor DBS	Mcf2l	21657.4	27228	27486.1	10940	21827.9	35499.5	31738.5	34874.5	39166.6	35319.8	0.618007	0.0176044
Q64449	C-type mannose receptor 2	Mrc2	29563.6	41377.9	34534.8	22763.2	32059.9	61406.2	39890.3	51555.4	51982.6	51208.6	0.626064	0.0176245
Q8R570	Synaptosomal-associated protein 47	Snap47	28198.7	29250.7	27160.3	15945.2	25138.7	35496.2	33566.9	35368.3	37784.7	35554	0.707057	0.01764
Q9CQI6	Coactosin-like protein	Cotl1	1014550	929287	926025	604483	868586	553624	616540	411764	583560	541372	1.60442	0.0176944
Q91W87	Cytochrome P450	Cyp2d22	100055	125096	131140	53627.6	102480	43395.8	46590.9	42612.1	48368.6	45241.8	2.26515	0.0177079
P51670	C-C motif chemokine 9	Ccl9	28193.6	35472	24539.2	19489.5	26923.6	17224.6	11748.3	17519.3	14191.9	15171	1.77467	0.017722
Q8BHF7	CDP-diacylglycerol--glycerol-3-phosphate 3-phosphatidyltransferase, mitochondrial	Pgs1	45757.8	47903.8	43308.8	47993.2	46240.9	48016.8	52363.7	54224.4	52871.3	51869.1	0.891493	0.0177799
Q9D4H8	Cullin-2	Cul2	23615.1	24059.6	17639.9	17236.3	20637.7	31657	24262.4	28149	30187.6	28564	0.722508	0.0177831
P46935	E3 ubiquitin-protein ligase NEDD4	Nedd4	77036	84324.8	80128.1	58618.4	75026.8	100809	90771.6	99982	90498.9	95515.4	0.785495	0.0178018
Q9DCZ4	MICOS complex subunit Mic26	Apoo	2153580	1890760	2001780	2721160	2191820	1559980	1707230	1531160	1515320	1.57842e+06	1.38861	0.0178089
Q3TIU4	2',5'-phosphodiesterase 12	Pde12	66496	73971.1	60453.3	72729.8	68412.6	51911.4	59448.4	59951.9	55067	56594.7	1.20882	0.01782
Q8BGX2	Mitochondrial import inner membrane translocase subunit Tim29	Timm29	200350	200436	190714	262921	213605	163137	159209	155566	160862	159694	1.3376	0.0178304
P11688	Integrin alpha-5	Itga5	19883.9	24960.3	22330.4	13856.2	20257.7	29986.1	30048.8	25453	29326.8	28703.7	0.705753	0.0178614
Q9CPQ8	ATP synthase subunit g, mitochondrial	Atp5mg	2138640	1787190	2114800	2679270	2179975	1501260	1586170	1494880	1682770	1566270	1.39183	0.0178783
P26350	Prothymosin alpha	Ptma	58075.4	76745.3	85782.7	70695.6	72824.8	132586	92302.3	97970.8	138806	115416	0.630975	0.0178985
P43024	Cytochrome c oxidase subunit 6A1, mitochondrial	Cox6a1	2447170	2155600	2258470	3179550	2.5102e+06	1530070	1763040	1931540	1627560	1.71305e+06	1.46534	0.0179727
P70290	55 kDa erythrocyte membrane protein	Mpp1	484564	538815	642607	329980	498992	214705	334634	220234	301332	267726	1.86381	0.0179932
Q05816	Fatty acid-binding protein 5	Fabp5	38085.8	55229.4	39163.2	30986.5	40866.2	61638	54048	56343.9	62857.9	58721.9	0.695928	0.0180032
Q5RL79	Keratinocyte-associated protein 2	Krtcap2	112244	126448	124826	56892.5	105103	146831	174024	205977	160533	171841	0.611626	0.0180539
P20029	Endoplasmic reticulum chaperone BiP	Hspa5	2156220	2493780	2557760	996162	2.05098e+06	3303650	2995620	3487560	3269530	3264090	0.628347	0.0180727
Q60961	Lysosomal-associated transmembrane protein 4A	Laptm4a	23036.6	22461.5	16481.4	NA	20659.8	25761.3	29040.2	28173.6	26703.9	27419.8	0.753465	0.0181385
Q9CY62	E3 ubiquitin-protein ligase RNF181	Rnf181	60954.3	64724.4	58545.9	39510.6	55933.8	82932.2	77973	67753.4	91467.4	80031.5	0.698897	0.0181989
O88986	2-amino-3-ketobutyrate coenzyme A ligase, mitochondrial	Gcat	373712	237898	300156	477076	347210	165101	206826	167440	177180	179137	1.93824	0.0182959
Q9DC70	NADH dehydrogenase [ubiquinone] iron-sulfur protein 7, mitochondrial	Ndufs7	1731970	1603590	1688450	2301280	1.83132e+06	1282740	1395600	1205950	1335280	1.30489e+06	1.40343	0.0183322
P62855	Small ribosomal subunit protein eS26	Rps26	501518	525874	586440	304628	479615	723866	656988	745681	640415	691738	0.693348	0.0183909
P37172	Activin receptor type-1	Acvr1	18614.4	20316.4	19918.6	14807.3	18414.2	16750.5	9437.24	9902.28	9850.12	11485	1.60332	0.018442
Q8BVI4	Dihydropteridine reductase	Qdpr	1417090	1268570	1299380	1314120	1324790	1074030	1273380	1132240	1139320	1.15474e+06	1.14726	0.018475
Q3V3Q7	Phosphofurin acidic cluster sorting protein 2	Pacs2	12571.2	11385.4	11925.3	12298.1	12045	9026.26	10944.3	11165.5	9418.32	10138.6	1.18803	0.0185215
A0A3B2WBE1	Erythrocyte membrane protein band 4.1 like 3 (Fragment)	Epb41l3	50819.6	72597.3	92119.2	41203.8	64185	23754.4	28472.9	28688	29017.6	27483.2	2.33542	0.0185527
Q922S4	cGMP-dependent 3',5'-cyclic phosphodiesterase	Pde2a	89911.1	77355.5	70083.7	40031.6	69345.5	121752	94587.3	101673	121777	109947	0.630715	0.0185766
Q9Z2H5	Band 4.1-like protein 1	Epb41l1	185404	214835	240082	148335	197164	143128	128079	112135	137955	130324	1.51287	0.018596
Q8K1C0	Protein angel homolog 2	Angel2	83688.7	71187.9	81135.9	93571.4	82396	53714.1	54091	72270.8	66243.1	61579.8	1.33804	0.0185981
Q8BUG2	Beta-Ala-His dipeptidase	Cndp1	32938.7	30973.1	30740.8	27236.7	30472.3	27683	17617.7	20076.8	24231.6	22402.3	1.36023	0.0186436
Q9CR13	Protein FMC1 homolog	Fmc1	129266	105370	85138.9	168931	122176	68349.1	65935.4	56175.8	65515.9	63994.1	1.90918	0.0186913
A2AFW6	Mitochondrial carrier 2	Mtch2	23913.4	24230.2	25128	19666.9	23234.6	12757.6	16360.9	19264.4	19334.8	16929.4	1.37244	0.0187148
Q4QQM4	Tumor protein p53-inducible protein 11	Trp53i11	9681.23	8269.72	6253.93	3536.54	6935.35	17254.5	9778.26	21597.7	25616.3	18561.7	0.373638	0.018784
Q9D6J6	NADH dehydrogenase [ubiquinone] flavoprotein 2, mitochondrial	Ndufv2	2545980	2356380	2398880	3510960	2703050	1861370	1877160	1762910	1819400	1830210	1.47691	0.0188157
Q9CR63	Cytochrome c oxidase assembly protein COX16 homolog, mitochondrial	Cox16	90883.5	75523.9	74984.4	99348.8	85185.1	61978.5	64748.1	66456	68916.9	65524.9	1.30004	0.0188549
A0A0N4SWD1	Succinate-Coenzyme A ligase, GDP-forming, beta subunit (Fragment)	Suclg2	308909	239682	258326	458204	316280	127536	133883	133144	201081	148911	2.12395	0.0188851
A0A0N4SVX9	Dysferlin	Dysf	23636.6	25410.6	32170.3	4138.18	21338.9	41484.9	49102.4	39510	38099.5	42049.2	0.507475	0.0189388
Q8CFA2	Aminomethyltransferase, mitochondrial	Amt	1795550	1216280	1442570	2412020	1716605	721372	985426	803013	946711	864130	1.98651	0.019011
A0A0G2JEH3	Transmembrane protein 243, mitochondrial	Tmem243	42271.4	50265	33740.1	13499.2	34943.9	63665.4	58602.5	57002.9	63349.4	60655.1	0.576109	0.0190352
Q9CW42	Mitochondrial amidoxime-reducing component 1	Mtarc1	87661.5	42508.3	64039.2	68248.2	65614.3	27356.2	33156.1	31239.8	44241	33998.3	1.92993	0.0190946
P06795	ATP-dependent translocase ABCB1	Abcb1b	49860.6	38458.1	60878.4	30291.7	44872.2	14660	26948	26014.6	19347.1	21742.4	2.06381	0.0191493
B1B0C7	Perlecan (heparan sulfate proteoglycan 2)	Hspg2	15009.2	14322.1	13337.5	7164.03	12458.2	16849.2	21349.2	18929.2	18419.2	18886.7	0.659629	0.0192163
Q8BVA2	Transmembrane protein 222	Tmem222	14541.3	13158	11076.8	14805.1	13395.3	11456.6	7902.17	9232.21	10430.6	9755.4	1.37312	0.019244
Q2V056	CHCH domain-containing protein	Chchd10	100783	74710.2	44965.8	144517	91244	19541.2	36680.5	16421.5	17983.4	22656.7	4.02725	0.0192742
P40142	Transketolase	Tkt	1370820	1291520	1281240	1010410	1.2385e+06	1004580	975309	840543	1013730	958540	1.29207	0.0192973
Q9R182	Angiopoietin-related protein 3	Angptl3	45454.4	40681.3	51725.8	19723.4	39396.2	12371.4	17432.4	20402.7	16954.1	16790.2	2.34639	0.0193282
P35293	Ras-related protein Rab-18	Rab18	600298	624330	601910	462827	572341	694356	685070	688657	689885	689492	0.830091	0.0193357
Q6PDM2	Serine/arginine-rich splicing factor 1	Srsf1	94458.7	109194	109136	42252	88760.2	123268	169925	146168	150843	147551	0.601556	0.0193541
P50543	Protein S100-A11	S100a11	271359	222447	224249	192718	227693	348787	320393	251757	324842	311445	0.731087	0.019364
Q9D1L0	Coiled-coil-helix-coiled-coil-helix domain-containing protein 2	Chchd2	354168	286943	243930	453533	334644	130993	246714	147200	143810	167179	2.0017	0.0194478
Q91VN4	MICOS complex subunit Mic25	Chchd6	230342	191343	179690	272535	218478	144468	151447	150807	158669	151348	1.44355	0.019489
Q9D1L9	Ragulator complex protein LAMTOR5	Lamtor5	139591	126178	106191	95478	116860	79254.4	95843.8	60115.8	76607.8	77955.4	1.49905	0.0195099
Q5FWI3	Cell surface hyaluronidase	Cemip2	11256.9	17127.2	11902	8520.03	12201.5	18801.2	17264.2	17534.1	18399.2	17999.7	0.677875	0.0195235
B1AVD1	Xaa-Pro aminopeptidase 2	Xpnpep2	195352	274411	354045	154019	244457	79817	127862	95392.6	101899	101243	2.41456	0.0196471
Q8BFZ9	Erlin-2	Erlin2	906664	1053530	1108270	510344	894702	1279450	1301160	1384940	1343190	1327185	0.674135	0.0196498
P28653	Biglycan	Bgn	106067	85430	96169.9	57161.4	86207.1	165638	103773	137385	161387	142046	0.606897	0.0196507
Q64441	1,25-dihydroxyvitamin D(3) 24-hydroxylase, mitochondrial	Cyp24a1	95968.1	46780.5	97929.6	71604.1	78070.6	38328.3	36889.7	48537.9	23203.4	36739.8	2.12496	0.0197127
P41438	Reduced folate transporter	Slc19a1	102325	127859	138655	54189.1	105757	45318.8	51504.1	41018.3	46461.6	46075.7	2.29529	0.0197224
Q80ZW2	Protein THEM6	Them6	214398	224250	203785	136403	194709	116627	145354	120608	132778	128842	1.51123	0.0198191
Q9CX34	Protein SGT1 homolog	Sugt1	63458.4	62820.6	48947.8	41457.5	54171.1	83106.6	73787.2	65251.6	77212.1	74839.4	0.723831	0.0198437
A6H611	Mitochondrial intermediate peptidase	Mipep	151476	137639	122786	171105	145752	110657	112479	114761	114994	113223	1.2873	0.0198697
Q61598	Rab GDP dissociation inhibitor beta	Gdi2	443630	448965	447813	345119	421382	539355	511040	473423	532368	514046	0.819735	0.0198962
P02469	Laminin subunit beta-1	Lamb1	89689.6	100514	96810.8	47519.7	83633.5	135635	110436	127718	129074	125716	0.665259	0.019906
P00405	Cytochrome c oxidase subunit 2	Mtco2	9180230	8665150	9203520	12705900	9938700	6664070	7549480	6560160	6946010	6929930	1.43417	0.0199542
Q6ZPF4	Formin-like protein 3	Fmnl3	5145.19	8420.44	9469.27	5569.15	7151.01	12534.7	8829.06	12144.9	12675.9	11546.1	0.619342	0.02006
B9EJ86	Oxysterol-binding protein-related protein 8	Osbpl8	127189	188126	178567	87376.7	145315	213080	202628	250196	245096	227750	0.638045	0.0200877
Q9EQU5	Protein SET	Set	56595.4	72612.4	71199.1	46904.9	61827.9	114561	72100.3	97384.5	97533.2	95394.8	0.648127	0.0201082
Q9ESD7	Dysferlin	Dysf	55301.9	74510	74848.4	18484.5	55786.2	103721	94191.1	92642.2	102627	98295.3	0.567537	0.0201279
Q7TMF3	NADH dehydrogenase [ubiquinone] 1 alpha subcomplex subunit 12	Ndufa12	2341870	2031350	2098830	3087240	2.38982e+06	1547660	1675400	1496650	1730260	1.61249e+06	1.48207	0.0201716
P19536	Cytochrome c oxidase subunit 5B, mitochondrial	Cox5b	13698200	10881500	12182600	16776700	13384750	9074350	9317920	8614750	10130200	9284305	1.44165	0.0201861
Q91WC0	Actin-histidine N-methyltransferase	Setd3	29396.6	34579.2	33741.6	21557.8	29818.8	44016	36422.2	40418.3	40493.4	40337.5	0.739233	0.020277
Q8K449	ATP-binding cassette sub-family A member 9	Abca9	132620	189243	140071	68051.3	132496	213151	198791	211577	259060	220645	0.600496	0.0203457
O88833	Cytochrome P450 4A10	Cyp4a10	668784	752902	651501	362704	608973	372904	321711	297072	359141	337707	1.80326	0.0204246
Q91VR7	Microtubule-associated proteins 1A/1B light chain 3A	Map1lc3a	25752.8	24849.2	22265	11861.7	21182.2	35198.2	41154.9	45141.7	26887.7	37095.6	0.571015	0.0204833
P97930	Thymidylate kinase	Dtymk	166411	139497	133655	209974	162384	103951	115346	89556.7	112130	105246	1.5429	0.0206132
Q9JII6	Aldo-keto reductase family 1 member A1	Akr1a1	2991660	2751630	2621350	2882960	2811900	2422830	2570420	2126800	2527990	2412010	1.16579	0.0206226
Q9JLB9	Nectin-3	Nectin3	67545.8	62328	76114.8	57856.6	65961.3	33929.1	47650.6	55247.9	51301.7	47032.3	1.40247	0.0206398
Q9CY66	H/ACA ribonucleoprotein complex subunit 1	Gar1	9271.95	6325.95	6384.81	NA	7327.57	10238	18553.3	14768.8	14696.9	14564.2	0.50312	0.0206673
Q9CPP6	NADH dehydrogenase [ubiquinone] 1 alpha subcomplex subunit 5	Ndufa5	1940800	1687150	1882210	2351820	1965495	1443660	1540750	1476870	1603930	1.5163e+06	1.29624	0.0206906
Q6PEB4	tRNA N6-adenosine threonylcarbamoyltransferase, mitochondrial	Osgepl1	29739.5	24941.8	18703.6	33133.7	26629.7	13365.2	17647.5	18495.3	15515.8	16256	1.63815	0.0208445
Q60930	Voltage-dependent anion-selective channel protein 2	Vdac2	5214570	4599140	4584340	5808050	5051525	3899200	4417330	3658360	4091580	4.01662e+06	1.25766	0.0208906
Q91VD9	NADH-ubiquinone oxidoreductase 75 kDa subunit, mitochondrial	Ndufs1	3691740	3273880	3422020	4873050	3.81517e+06	2647110	2736870	2577940	2756150	2.67952e+06	1.42383	0.0209086
Q925F2	Endothelial cell-selective adhesion molecule	Esam	22671.3	32645.9	35833.6	9218.9	25092.4	58728.3	39638.4	41806.1	55966.7	49034.9	0.511726	0.0209425
Q8C0K5	Solute carrier family 25 member 16	Slc25a16	223975	189344	203710	263842	220218	162001	177573	168275	168018	168967	1.30332	0.0209504
Q3TAA7	Serine/threonine-protein kinase 11-interacting protein	Stk11ip	53278.5	54810.1	53486.1	40593.7	50542.1	63696.8	61121.2	58148	67850.8	62704.2	0.80604	0.0209754
Q5M8N0	CB1 cannabinoid receptor-interacting protein 1	Cnrip1	356221	298326	338808	488483	370460	216359	249267	188423	270144	231048	1.60339	0.02105
Q9JI67	Beta-1,3-galactosyltransferase 5	B3galt5	10303	17875.6	21917.5	NA	16698.7	31901.6	23220.9	36161.9	33431.5	31179	0.535576	0.021062
Q61271	Activin receptor type-1B	Acvr1b	6085.89	7213.55	7674.9	3055.34	6007.42	2676.06	2912.27	3145.28	2120.97	2713.64	2.21378	0.021078
Q99LC3	NADH dehydrogenase [ubiquinone] 1 alpha subcomplex subunit 10, mitochondrial	Ndufa10	2506780	2236530	2251300	3239480	2.55852e+06	1842860	1797490	1755980	1895440	1.82294e+06	1.40351	0.0210909
P70245	3-beta-hydroxysteroid-Delta(8),Delta(7)-isomerase	Ebp	79436.2	104715	103086	40045.4	81820.6	132598	119360	142425	128949	130833	0.625382	0.02112
O09117	Synaptophysin-like protein 1	Sypl1	725354	708542	771472	362879	642062	844477	945440	1046290	1032230	967109	0.663898	0.0211587
Q06185	ATP synthase subunit e, mitochondrial	Atp5me	4403050	3494860	3948640	5110250	4239200	2635650	3432060	3076920	3088700	3.05833e+06	1.38611	0.021174
Q3V384	AFG1-like ATPase	Afg1l	292830	256292	263296	406119	304634	192363	203835	192065	198497	196690	1.5488	0.0211997
Q64314	Hematopoietic progenitor cell antigen CD34	Cd34	115428	146943	159315	77583.4	124817	176743	183391	179999	186747	181720	0.686866	0.0212349
Q9DBN5	Lon protease homolog 2, peroxisomal	Lonp2	264235	325523	254743	116978	240370	365311	362445	405613	387340	380177	0.632257	0.0212522
Q5BL07	Peroxisomal ATPase PEX1	Pex1	169971	225085	171387	76943.2	160847	230060	264652	288365	269929	263252	0.611	0.0212595
Q6GQS1	Mitochondrial adenyl nucleotide antiporter SLC25A23	Slc25a23	223466	241730	265784	321133	263028	166887	223271	181008	176148	186828	1.40786	0.0212651
Q8VC28	Aldo-keto reductase family 1 member C13	Akr1c13	124638	88203.4	87583.8	60444.5	90217.4	57305.1	40785.4	49779.6	43867.5	47934.4	1.8821	0.0212769
Q61093	Cytochrome b-245 heavy chain	Cybb	61058.6	59488.1	34661.9	12769.3	41994.5	95170.1	64018.1	83410	90933.3	83382.9	0.503634	0.0212977
Q3U4I7	Pyridine nucleotide-disulfide oxidoreductase domain-containing protein 2	Pyroxd2	528755	419022	442840	895029	571412	206530	278861	203975	212658	225506	2.53391	0.0213206
P03930	ATP synthase protein 8	Mtatp8	3518270	2963910	2939220	4561260	3495665	2234170	2557920	2175730	2189180	2289250	1.52699	0.0213263
Q91YQ5	Dolichyl-diphosphooligosaccharide--protein glycosyltransferase subunit 1	Rpn1	961589	1174630	1195470	454456	946536	1448180	1435240	1611430	1479550	1493600	0.633728	0.0213635
Q501J2	Adenine nucleotide translocase lysine N-methyltransferase	Antkmt	121506	110558	109215	158715	124998	93498	85251.4	85772.7	90372	88723.5	1.40885	0.0213659
Q0VBB0	PRELI domain-containing protein 2	Prelid2	25228.1	43121.1	42243.3	38981.1	37393.4	21110.6	NA	13316.5	23112.6	19179.9	1.94961	0.0213729
Q99LC9	Peroxisomal ATPase PEX6	Pex6	244632	315424	242319	110406	228195	342119	344713	425930	381644	373602	0.610799	0.0214023
Q8BMK4	Cytoskeleton-associated protein 4	Ckap4	98366.4	113270	95823.5	45625.8	88271.4	160068	115077	144763	151276	142796	0.618165	0.0214851
Q8K4Z5	Splicing factor 3A subunit 1	Sf3a1	8827.98	7616.36	3334.22	5127.68	6226.56	20413.6	13676.5	9742.49	12759.9	14148.1	0.440098	0.0215069
Q762D5	Nucleotide sugar transporter SLC35D2	Slc35d2	16532.3	24684.6	21130.6	19582.1	20482.4	26581.3	25660.9	29568.1	24718.5	26632.2	0.769084	0.0215553
P03921	NADH-ubiquinone oxidoreductase chain 5	Mtnd5	1336530	1101970	1262380	1631660	1333135	946561	942998	1021120	1025620	984075	1.35471	0.0215627
Q8BM55	Transmembrane protein 214	Tmem214	188907	216372	217360	87374.9	177503	258761	277738	290590	270917	274502	0.646639	0.0215943
Q9CZR2	N-acetylated-alpha-linked acidic dipeptidase 2	Naalad2	77375.5	99105.8	77363	23526.7	69342.8	191603	142343	98029.7	155201	146794	0.472381	0.0216737
P56382	ATP synthase subunit epsilon, mitochondrial	Atp5f1e	3832680	3069690	2967040	4096440	3.49146e+06	2159720	2864260	2452290	2602880	2.51979e+06	1.38562	0.0216911
Q4PZA2	Endothelin-converting enzyme 1	Ece1	34771.4	33772.7	42573.6	11920.9	30759.7	47784.6	55331.9	49734.7	54025.1	51719.1	0.594745	0.0217961
Q80UM7	Mannosyl-oligosaccharide glucosidase	Mogs	211232	261191	266464	108817	211926	308481	361715	366991	304814	335500	0.631672	0.0218115
Q9ESP1	Stromal cell-derived factor 2-like protein 1	Sdf2l1	47447.9	41744.8	51473.9	23797.3	41116	52888	70064.7	70453.9	61741.9	63787.1	0.644581	0.0219504
Q91WD5	NADH dehydrogenase [ubiquinone] iron-sulfur protein 2, mitochondrial	Ndufs2	4172990	3851910	3900380	5475710	4.35025e+06	3204360	3246240	2962040	3229840	3160620	1.37639	0.0219515
Q8K2A8	Dol-P-Man:Man(5)GlcNAc(2)-PP-Dol alpha-1,3-mannosyltransferase	Alg3	14068.4	20668.9	17728.7	8214.44	15170.1	24402.6	22052.3	24732.7	23259.7	23611.8	0.642479	0.0219815
Q64435	UDP-glucuronosyltransferase 1-6	Ugt1a6	104957	116099	115735	55059	97962.5	51248.3	50527.7	54335.3	56637.3	53187.2	1.84185	0.0220415
Q5SXA9	Protein KIBRA	Wwc1	56289.2	54882.3	54891.1	53683.8	54936.6	29161.3	50797.5	37565.2	44685.7	40552.4	1.35471	0.022056
Q9Z2P8	Vesicle-associated membrane protein 5	Vamp5	31852	39450.7	41693.3	23053.6	34012.4	51400.2	48486.8	43191.4	48788.5	47966.7	0.709083	0.0221069
E9Q7P9	Cadherin-related family member 2	Cdhr2	306406	322476	334285	184501	286917	138698	224571	128777	155506	161888	1.77232	0.0221106
P62827	GTP-binding nuclear protein Ran	Ran	272141	228044	225867	198504	231139	299314	284831	263576	283911	282908	0.817011	0.0221813
Q8CGA3	Large neutral amino acids transporter small subunit 4	Slc43a2	488221	531200	653118	303018	493889	229664	306721	208340	294424	259787	1.90113	0.022183
Q8BGH2	Sorting and assembly machinery component 50 homolog	Samm50	2406330	2133920	2210160	2934780	2.4213e+06	1820650	1936300	1813020	1878260	1.86206e+06	1.30033	0.0222403
Q60864	Stress-induced-phosphoprotein 1	Stip1	121421	129802	118261	94405.2	115972	170710	135883	144749	143755	148774	0.779519	0.0222619
F8VQC1	Signal recognition particle subunit SRP72	Srp72	51607.5	55324.8	55978.5	34987.8	49474.7	66329.7	62222.4	68591	63436.7	65144.9	0.759455	0.0223613
Q9CY24	Transmembrane protein 179B	Tmem179b	33627.3	40175.7	41415.8	18114.5	33333.3	53964.4	54083.5	53840	43818.4	51426.6	0.648173	0.0223825
Q9EPQ7	StAR-related lipid transfer protein 5	Stard5	72557.9	59778.7	61703.3	49628.1	60917	48631.3	45991.5	44339.4	46324.5	46321.7	1.31509	0.0224224
Q99N91	Large ribosomal subunit protein bL34m	Mrpl34	118616	117093	110681	147797	123547	95508.8	107887	86605.6	83565.4	93391.7	1.32289	0.0226532
Q5SYH2	Transmembrane protein 199	Tmem199	5267.16	4717.2	4109.03	1643.82	3934.3	7209.95	5215.11	8000.42	8762.41	7296.97	0.539169	0.0227052
Q8BG21	Calcium channel flower homolog	Cacfd1	10881.8	11317.5	9729.32	NA	10642.9	5654.22	5976.67	8694.17	NA	6775.02	1.5709	0.0227446
P52633	Signal transducer and transcription activator 6	Stat6	9102.54	10905.1	8384.23	7299.5	8922.84	13193.1	11498.7	10708	11494.9	11723.7	0.761096	0.0227794
A0A0R4J0P7	Solute carrier family 22 (organic cation transporter), member 18	Slc22a18	210442	259162	223509	112955	201517	315542	294925	300682	283510	298665	0.674726	0.0228299
P03899	NADH-ubiquinone oxidoreductase chain 3	mt-Nd3	2106600	1875160	1908560	2746150	2.15912e+06	1319300	1505620	1717450	1441540	1.49598e+06	1.44328	0.023044
Q3TD80	Lipase	Lipo3	27020.8	20147.1	26894.4	18085.6	23037	38129.5	27554.8	31296.3	34018.1	32749.7	0.703426	0.0230851
O35657	Sialidase-1	Neu1	613604	536504	530554	415828	524122	628347	688469	658699	639929	653861	0.801581	0.0230875
Q3UJB7	Peroxisome biogenesis factor 2	Pex2	126538	130840	106006	34839.8	99555.9	143020	171103	212748	201323	182048	0.546865	0.0230924
Q9D6M3	Mitochondrial glutamate carrier 1	Slc25a22	230305	156790	162774	241747	197904	134391	124135	130308	132729	130391	1.51778	0.023094
O54824	Pro-interleukin-16	Il16	19696.9	30285.1	30884.5	17793.6	24665	52076.4	47952.4	43414.5	29011.8	43113.8	0.572092	0.0230975
P50295	Arylamine N-acetyltransferase 2	Nat2	31336	33616	29715.4	19152	28454.8	53675.5	39470.9	38629	40190.1	42991.4	0.661873	0.0231462
P61327	Protein mago nashi homolog	Magoh	17313.8	16749.3	18969.4	15579.2	17152.9	26055.7	20571.4	19060.2	24125.7	22453.2	0.76394	0.0231887
P43025	Tetranectin	Clec3b	18448.3	21465.4	16032	NA	18648.6	37815.5	39250.1	27934.6	25389.9	32597.5	0.572085	0.0232426
Q9R1S7	ATP-binding cassette sub-family C member 6	Abcc6	98849.9	88066.2	112444	63136.9	90624.2	53974.1	67719.2	54772.7	53158.6	57406.2	1.57865	0.0233076
A0A0A0VBS7	Cytochrome b (Fragment)	cytb	1000010	872464	782516	1223540	969632	594392	668398	714186	700886	669466	1.44837	0.0233675
P05202	Aspartate aminotransferase, mitochondrial	Got2	7232960	5674920	6336250	9407120	7.16281e+06	4587130	4910880	4465620	4786390	4687505	1.52807	0.0233755
Q91YU9	thioredoxin-dependent peroxiredoxin (Fragment)	Prdx5	99427.9	161730	113743	152404	131826	175205	191906	194255	165307	181668	0.725643	0.0233757
O35114	Lysosome membrane protein 2	Scarb2	267490	265583	222912	103394	214845	386239	277406	372920	386363	355732	0.603951	0.0234238
A0A140T8P6	Immunoglobulin kappa variable 12-46 (Fragment)	G8(anti-MRBC)	5900.78	6969.17	7501.14	NA	6790.36	3006.93	4975.12	NA	2170.5	3384.18	2.0065	0.0234645
Q8K411	Presequence protease, mitochondrial	Pitrm1	415420	293136	347925	542344	399706	224103	249780	239178	234435	236874	1.68742	0.0235095
Q99020	Heterogeneous nuclear ribonucleoprotein A/B	Hnrnpab	41693.6	49663.7	39877.3	45996	44307.7	60888.5	54604.7	61917	85285.7	65674	0.674661	0.0235112
Q8BZZ3	NEDD4-like E3 ubiquitin-protein ligase WWP1	Wwp1	25249.9	31638.8	31545.7	14548.2	25745.7	35186	38207.3	45836.2	39186.6	39604	0.650077	0.0237201
Q99LC8	Translation initiation factor eIF-2B subunit alpha	Eif2b1	15575.2	15344.3	13576.3	13796.6	14573.1	18310.5	15979.8	15973.4	18468.6	17183.1	0.848108	0.0237412
Q3UU94	MANSC domain-containing protein 4	Mansc4	270107	214405	249406	296560	257620	178129	208047	213818	201672	200416	1.28542	0.0238005
P39688	Tyrosine-protein kinase Fyn	Fyn	6430.95	12825.1	10548.6	NA	9934.88	13839.6	15422.7	18384.8	17321.9	16242.2	0.611669	0.0238764
P56394	Cytochrome c oxidase copper chaperone	Cox17	492992	449551	333529	562413	459621	276723	338393	253649	337380	301536	1.52427	0.0238846
P42669	Transcriptional activator protein Pur-alpha	Pura	203839	219700	263676	151779	209748	252030	333864	320410	286370	298168	0.703456	0.0240764
Q9DBG5	Perilipin-3	Plin3	87168.9	61934	52011.1	65369.5	66620.9	37146.9	46204.3	45855	44787.3	43498.4	1.53157	0.0240872
Q05117	Tartrate-resistant acid phosphatase type 5	Acp5	114008	108046	93190.3	55220.2	92616.1	141890	125699	126604	152366	136640	0.677812	0.0241102
P62996	Transformer-2 protein homolog beta	Tra2b	61676.8	63694.8	59380.6	33881.6	54658.4	67291.9	85294.2	78990.8	84224.1	78950.2	0.692315	0.0241311
Q61823	Programmed cell death protein 4	Pdcd4	17894.1	12557.5	10840.5	13314.7	13651.7	20691.3	22353.7	17740.4	17136.9	19480.6	0.700785	0.0241646
Q9DCL9	Bifunctional phosphoribosylaminoimidazole carboxylase/phosphoribosylaminoimidazole succinocarboxamide synthetase	Paics	457537	450709	364846	250561	380913	474987	536333	579857	593136	546078	0.697543	0.0241671
Q61503	5'-nucleotidase	Nt5e	88451.7	139233	149849	48484	106504	173892	167122	202424	178675	180528	0.58996	0.0242808
P11031	Activated RNA polymerase II transcriptional coactivator p15	Sub1	29063.9	23620.9	22368.9	22025.8	24269.9	29811.1	36593.1	29577.1	29598.9	31395	0.773048	0.0242987
Q9WUU7	Cathepsin Z	Ctsz	1218980	929961	966771	839424	988784	1190530	1280150	1231210	1250280	1.23804e+06	0.798667	0.0243627
Q9D8U2	Transmembrane protein 41A	Tmem41a	44126.9	46978.8	44708	25572.1	40346.4	53785.7	55453.9	57846.3	54549.6	55408.9	0.728159	0.0243775
Q9DB16	Calcium-binding protein 39-like	Cab39l	54712.9	55146.5	58308.6	39553.3	51930.3	43164.2	38838.3	33848.1	36289.5	38035	1.36533	0.0243794
E9PUC6	Serine (or cysteine) peptidase inhibitor, clade A, member 1F	Serpina1f	7537.02	13622.8	10758.8	7188.18	9776.7	14877.3	14508	13114.6	16417.7	14729.4	0.663754	0.0244311
Q9CQP0	Large ribosomal subunit protein bL33m	Mrpl33	180563	145070	175114	232963	183428	99020	138943	128674	126378	123254	1.48821	0.024463
Q9D8B4	NADH dehydrogenase [ubiquinone] 1 alpha subcomplex subunit 11	Ndufa11	360347	383295	418660	536822	424781	329101	318673	282024	275228	301256	1.41003	0.0245701
Q8BXZ1	Protein disulfide-isomerase TMX3	Tmx3	77363.1	107997	92802.3	50978.5	82285.2	125993	111955	137159	114591	122424	0.67213	0.0246303
Q9D967	Magnesium-dependent phosphatase 1	Mdp1	73643.6	65265.9	61875.2	59764.3	65137.2	75362.2	75018.5	71751.6	79782.6	75478.7	0.862988	0.0246396
Q6PAJ1	Breakpoint cluster region protein	Bcr	14828.6	14144	15910.9	15753.5	15159.2	18983.7	17617.7	16533.4	21712.8	18711.9	0.81014	0.0247077
P10639	Thioredoxin	Txn	1142010	1085420	917435	804958	987456	1348270	1205750	1148500	1363180	1266425	0.779719	0.0247169
G5E8Q8	Adhesion G protein-coupled receptor F5	Adgrf5	37351.7	37857.7	43744.1	20026.5	34745	54715.2	52812.7	48034	47764.2	50831.5	0.683533	0.0247266
O70572	Sphingomyelin phosphodiesterase 2	Smpd2	240758	314999	274931	137018	241926	367926	326400	403133	361056	364629	0.663487	0.0247742
Q8BGD4	Solute carrier organic anion transporter family member 4C1	Slco4c1	74229.4	145714	123460	65194.7	102150	163054	142492	189191	171467	166551	0.613323	0.02481
Q8CIF4	Biotinidase	Btd	95237.9	107105	119297	48983.1	92655.8	139230	142563	134134	138649	138644	0.6683	0.0248142
Q3UTJ2	Sorbin and SH3 domain-containing protein 2	Sorbs2	79727.2	87657.6	95661.6	71482.1	83632.1	65177	48978.6	72444.7	62945.1	62386.3	1.34055	0.0248606
Q91VM5	RNA binding motif protein, X-linked-like-1	Rbmxl1	21305.6	20230.6	23935.4	21018.8	21622.6	30227.3	26344.6	23039.3	31301.1	27728.1	0.779809	0.0249116
P37040	NADPH--cytochrome P450 reductase	Por	662303	943559	856795	423204	721465	1094470	1011620	1179010	1040060	1081290	0.667226	0.0250228
Q9ERE7	LRP chaperone MESD	Mesd	231617	264375	259583	108407	215996	331287	312103	342032	319655	326269	0.662016	0.0250588
P21300	Aldo-keto reductase family 1 member B7	Akr1b7	157766	136407	139733	112703	136652	215114	163809	165061	181930	181478	0.752994	0.0251089
Q9CWH5	tRNA (guanine(10)-N2)-methyltransferase homolog	Trmt11	56759.7	44125.9	47576.2	69767.4	54557.3	34332.9	30495.4	38160	41602.2	36147.6	1.50929	0.0251375
Q05186	Reticulocalbin-1	Rcn1	29554.7	31219.3	26144.2	18583.4	26375.4	43519.8	31354.7	42245.3	35741.9	38215.4	0.690177	0.0252585
P56393	Cytochrome c oxidase subunit 7B, mitochondrial	Cox7b	535938	1011910	567122	913856	757206	337485	299105	475295	414653	381634	1.98411	0.0252673
Q922B9	Protein ITPRID2	Itprid2	321018	409075	474430	368219	393186	291682	245959	297123	315286	287512	1.36754	0.0252774
Q9CZR4	CKLF-like MARVEL transmembrane domain-containing protein 8	Cmtm8	6153.38	10231.9	8696.92	5811.15	7723.34	11470.5	10267	13181	10637.3	11389	0.678143	0.0252848
Q8BRK9	Alpha-mannosidase 2x	Man2a2	6803.37	3076.54	6364.01	1684.3	4482.06	13854.7	6594.9	11000.7	9636.84	10271.8	0.436346	0.0254031
Q9JK53	Prolargin	Prelp	22760.9	17036.8	20129.4	17455.2	19345.6	35307	25371.2	23864	38586.8	30782.2	0.628465	0.0254365
P10833	Ras-related protein R-Ras	Rras	108079	120482	122122	49942	100156	166367	150876	142144	151067	152614	0.656274	0.0254788
O35685	Nuclear migration protein nudC	Nudc	48192.6	37063.4	40642.1	28408.5	38576.7	53215.3	47898.9	50500.7	53793.7	51352.2	0.751218	0.0254908
Q3TIV5	Zinc finger CCCH domain-containing protein 15	Zc3h15	37458.1	40329.7	40447	19342.9	34394.4	48961	47272.6	49560	53799.9	49898.4	0.689289	0.025532
Q8R050	Eukaryotic peptide chain release factor GTP-binding subunit ERF3A	Gspt1	84606.1	82129.2	75149.1	59135.7	75255	90692.9	95550.6	91588.6	91985.6	92454.4	0.813969	0.0256478
O35598	Disintegrin and metalloproteinase domain-containing protein 10	Adam10	127533	142212	189435	71096.1	132569	188112	229646	202140	216847	209186	0.633737	0.0256588
Q62425	Cytochrome c oxidase subunit NDUFA4	Ndufa4	11428900	9744080	9957120	14958600	11522175	6241740	8530590	7767850	8169450	7.67741e+06	1.50079	0.0258168
P50405	Pulmonary surfactant-associated protein B	Sftpb	53582.1	68428.1	67035.1	30545.6	54897.7	70395.4	84981.2	91116.4	92081.7	84643.7	0.648574	0.0258301
Q8K2F8	Protein LSM14 homolog A	Lsm14a	17102.3	13290.5	16784.9	10358.1	14384	23223.1	20388.3	17117.4	25912.9	21660.4	0.664066	0.0258351
P56391	Cytochrome c oxidase subunit 6B1	Cox6b1	9301330	8525090	8738390	12802000	9.8417e+06	6670250	7314810	6619750	6852340	6.86429e+06	1.43375	0.0259449
Q9Z2Z6	Mitochondrial carnitine/acylcarnitine carrier protein	Slc25a20	1424690	1073780	983964	1594510	1269236	841862	868588	758311	882054	837704	1.51514	0.0259979
P00416	Cytochrome c oxidase subunit 3	mt-Co3	732872	669067	737856	1066190	801496	477974	557600	543514	551723	532703	1.50458	0.0260208
Q9Z2E9	Seipin	Bscl2	37995.1	41900.5	42463.2	35979.3	39584.5	28004.8	27314.3	35854.5	NA	30391.2	1.3025	0.0261058
P53986	Monocarboxylate transporter 1	Slc16a1	308213	296008	364598	147908	279182	103099	181346	113094	139035	134144	2.08122	0.0261326
A0A0R4J0T0	HscB iron-sulfur cluster co-chaperone	Hscb	67243.3	58683.2	64853.8	84305.8	68771.5	59390.5	46725.3	44012.1	49520.8	49912.2	1.37785	0.0261429
P62069	Ubiquitin carboxyl-terminal hydrolase 46	Usp46	3629.11	3473.93	5973.32	2770.44	3961.7	6343.36	5414.16	6157.53	6682.44	6149.37	0.644245	0.026189
Q99LH2	Phosphatidylserine synthase 1	Ptdss1	43658.2	45078.2	55702.8	22655.5	41773.7	57791.8	60411.9	73661.8	66246	64527.9	0.647374	0.0262162
Q9DCJ9	N-acetylneuraminate lyase	Npl	396115	237956	218332	158965	252842	99581.1	124175	82481.9	103007	102311	2.4713	0.026221
Q9CYN2	Signal peptidase complex subunit 2	Spcs2	223106	250586	276469	110613	215194	320520	332608	337639	306081	324212	0.663743	0.0262485
O35435	Dihydroorotate dehydrogenase (quinone), mitochondrial	Dhodh	176798	142880	177792	209383	176713	132992	146342	127033	134466	135208	1.30697	0.0263179
Q9D115	Zinc finger protein 706	Znf706	27719.7	30376.4	18272.7	25653.9	25505.7	28928.4	45319.6	48267.5	38342.1	40214.4	0.634242	0.0263448
Q91W06	V-type proton ATPase subunit a	Tcirg1	240717	248456	224113	140721	213502	292246	288502	313993	268821	290890	0.733959	0.0264605
Q61490	CD166 antigen	Alcam	27394.8	38809.3	38296.9	14244.6	29686.4	44307.5	47700.6	46103.6	49490.6	46900.6	0.632965	0.0264769
P46978	Dolichyl-diphosphooligosaccharide--protein glycosyltransferase subunit STT3A	Stt3a	496104	587090	584461	210706	469590	747350	712479	748821	715017	730917	0.642467	0.0265238
Q922Q9	Chitinase domain-containing protein 1	Chid1	44634.4	50247.4	47996.6	19911.1	40697.4	66187	58966.7	71579	57043.7	63444.1	0.641468	0.0265312
Q810J8	Zinc finger FYVE domain-containing protein 1	Zfyve1	15312.5	20314.1	15231.2	17413.9	17067.9	24100.1	19039.4	23874.5	21108	22030.5	0.774741	0.0265344
O70172	Phosphatidylinositol 5-phosphate 4-kinase type-2 alpha	Pip4k2a	26158.8	19815.9	18951.3	17318.8	20561.2	35226.8	30597.7	25788.4	46060.4	34418.3	0.597391	0.0266332
Q91ZV0	Melanoma inhibitory activity protein 2	Mia2	102331	122906	133416	55556.1	103552	154530	142805	167785	159641	156190	0.662988	0.0266346
Q69ZF7	Metal transporter CNNM4	Cnnm4	39289.8	40282.6	45613.6	27146.3	38083.1	20275.2	24507.7	29480.1	27052	25328.8	1.50355	0.0266506
Q8BZ09	Mitochondrial 2-oxodicarboxylate carrier	Slc25a21	366791	314282	338565	485485	376281	465907	549374	517250	471648	501045	0.750992	0.0267967
E9Q3E2	Synaptopodin	Synpo	42489.9	29586	43865.8	36821.1	38190.7	32971.5	21550.4	22333.9	27155.5	26002.8	1.46871	0.0268064
Q9CR64	Protein kish-A	Tmem167a	31989.7	62564	51262.2	25227.7	42760.9	72078.6	59256.5	79472.4	71780.2	70646.9	0.605276	0.026835
Q3U926	Uncharacterized protein	Ptpmt1	28379.6	18990.3	24779.5	24438.3	24146.9	7532.14	21682.7	10083.2	14652.2	13487.6	1.79031	0.0268385
O88909	Organic anion transporter 3	Slc22a8	642007	680142	721631	400855	611159	248498	526941	252144	264614	323049	1.89184	0.0270179
Q6PGD0	All-trans retinoic acid-induced differentiation factor	Atraid	27767.6	22572.4	30844.1	12196.8	23345.2	40704.9	31955.2	40431.6	34314	36851.4	0.633496	0.0270305
Q9DB77	Cytochrome b-c1 complex subunit 2, mitochondrial	Uqcrc2	5166320	4566180	4742120	6552260	5256720	3817870	4058410	3887640	3994110	3.93951e+06	1.33436	0.0270668
P43407	Syndecan-2	Sdc2	21741.6	30288.9	34154.1	18608.6	26198.3	38361	35463.3	42973.6	35106.5	37976.1	0.689863	0.0271347
Q99LJ8	Dehydrodolichyl diphosphate synthase complex subunit Nus1	Nus1	21991.1	30221.7	27537.4	14142.1	23473.1	34971.1	36524.2	43198.5	30481.2	36293.8	0.646753	0.0273466
P50544	Very long-chain specific acyl-CoA dehydrogenase, mitochondrial	Acadvl	1801720	1582850	1589900	2429680	1.85104e+06	1286140	1279910	1157330	1329700	1263270	1.46527	0.0274258
Q91W98	Solute carrier family 15 member 4	Slc15a4	130450	140558	148024	84205.7	125809	192972	165427	170292	160299	172248	0.730399	0.0274855
Q99J21	Mucolipin-1	Mcoln1	52903.6	58870.4	56586.3	26639.8	48750	69466.2	76443.5	75556	65288	71688.4	0.680026	0.0275163
Q9D8B7	Junctional adhesion molecule C	Jam3	78632.4	78701.3	69931.7	35639.4	65726.2	96648.6	112438	100034	87015	99033.9	0.663674	0.0275196
Q9JJZ4	Ubiquitin-conjugating enzyme E2 J1	Ube2j1	43433	55806.2	57284.1	26783.1	45826.6	69535.3	60838.8	68662.3	69715.2	67187.9	0.682066	0.0275367
Q8BT60	Copine-3	Cpne3	109616	95879.2	115431	70906.7	97958.2	146286	122710	121535	134061	131148	0.746929	0.0275576
O88413	Tubby-related protein 3	Tulp3	5846.66	8318.23	10525.8	5545.93	7559.15	9744.48	12096.6	11593.6	11570	11251.2	0.671855	0.027646
Q3U2I3	FHF complex subunit HOOK-interacting protein 1B	Fhip1b	31760.3	34540.3	36259.2	22757.9	31329.4	40033	39463.3	44933.4	39060.8	40872.6	0.766514	0.0276468
Q99MP8	BRCA1-associated protein	Brap	19841.9	23141.9	25098.1	26787.7	23717.4	38961.3	24149.1	41408.9	42540.8	36765	0.645108	0.0279071
Q91VR2	ATP synthase subunit gamma, mitochondrial	Atp5f1c	4972560	4502570	4300520	6242640	5.00457e+06	3734680	3764820	3397550	3929290	3706585	1.35018	0.0279138
P03911	NADH-ubiquinone oxidoreductase chain 4	Mtnd4	845893	735736	760187	1043030	846212	609182	650066	605533	686372	637788	1.32679	0.0279443
Q8C3B8	Protein RFT1 homolog	Rft1	60676.5	72317.5	58630	35803.5	56856.9	73072.4	78277.3	88807.9	83614.4	80943	0.702431	0.0279778
Q9DAU1	Protein canopy homolog 3	Cnpy3	79457.4	93303.4	83963.7	41071.2	74448.9	106191	104180	115119	107592	108270	0.68762	0.0280147
Q9CZB0	Succinate dehydrogenase cytochrome b560 subunit, mitochondrial	Sdhc	1746290	1479400	1697180	2252530	1793850	1263980	1359880	1309280	1342720	1318965	1.36004	0.0280515
Q9DBL1	Short/branched chain specific acyl-CoA dehydrogenase, mitochondrial	Acadsb	1037530	959624	934481	1282470	1.05353e+06	782879	814158	772101	884826	813491	1.29507	0.0280844
Q9CZD3	Glycine--tRNA ligase	Gars1	132269	128181	116831	128384	126416	122640	102000	107878	110107	110656	1.14242	0.0281072
P02463	Collagen alpha-1(IV) chain	Col4a1	22948.3	29249.4	19515.1	7844.38	19889.3	43002.3	30568.3	53274.5	32369.1	39803.6	0.499686	0.0281218
Q9JII5	DAZ-associated protein 1	Dazap1	42991.2	47055.5	58206.4	35171.5	45856.2	75297.9	53011.7	63219.3	70241.5	65442.6	0.700708	0.0281477
Q3UHH8	Glucoside xylosyltransferase 1	Gxylt1	8369.81	16096.1	13816.1	5298.89	10895.2	16631.4	18944.1	17816.2	19612.4	18251	0.596965	0.0281538
Q8K0Z7	Translational activator of cytochrome c oxidase 1	Taco1	256060	238717	241747	350548	271768	192467	196388	195459	197237	195388	1.39092	0.0281786
Q9CR61	NADH dehydrogenase [ubiquinone] 1 beta subcomplex subunit 7	Ndufb7	1397940	1332990	1313510	1914700	1489785	1068750	1058340	1087430	1098980	1078375	1.38151	0.0282241
Q8BJM7	S-adenosyl-L-methionine-dependent tRNA 4-demethylwyosine synthase TYW1	Tyw1	42965.9	48451.5	39045.2	35336.1	41449.7	49672.7	48290.6	49810.4	50854.6	49657.1	0.834718	0.0282482
Q9DC69	NADH dehydrogenase [ubiquinone] 1 alpha subcomplex subunit 9, mitochondrial	Ndufa9	2503980	2139290	2310900	3290320	2.56112e+06	1709990	1931320	1749060	1873340	1.81593e+06	1.41037	0.0283504
Q8VDM6	Heterogeneous nuclear ribonucleoprotein U-like protein 1	Hnrnpul1	15288	14564.8	16859	19051.8	16440.9	20635.1	22224.3	18017.7	24790	21416.8	0.767665	0.0283755
Q9WU79	Proline dehydrogenase 1, mitochondrial	Prodh	1278570	984059	1127590	1903670	1.32347e+06	725993	831683	687670	693097	734611	1.8016	0.0284761
Q8C0C7	Phenylalanine--tRNA ligase alpha subunit	Farsa	89831.8	108506	119201	73526.6	97766.4	142507	124696	136647	118793	130661	0.748246	0.0284784
Q9CQQ7	ATP synthase F(0) complex subunit B1, mitochondrial	Atp5pb	6108080	5612580	5870400	8247290	6.45959e+06	4635530	4909330	4524810	4769870	4709885	1.3715	0.0285115
Q91WU6	Palmitoyltransferase ZDHHC7	Zdhhc7	30418	26187.2	25391.1	26823.5	27205	20694.5	20317.1	NA	24629.9	21880.5	1.24334	0.0285821
Q8BJS4	SUN domain-containing protein 2	Sun2	27757.6	25805.9	25771.5	20546	24970.2	29346	NA	37355.7	32602.1	33101.3	0.754359	0.028601
Q9CPU0	Lactoylglutathione lyase	Glo1	481757	451461	540429	459373	483255	588935	524327	688667	584154	596521	0.810123	0.0286428
Q9WUZ9	Ectonucleoside triphosphate diphosphohydrolase 5	Entpd5	707091	1017440	949693	415855	772520	1232970	1068300	1180290	1230720	1178070	0.65575	0.0286716
Q64310	Surfeit locus protein 4	Surf4	226418	265988	257124	124323	218463	294602	307703	336582	321284	315043	0.69344	0.0286808
P97467	Peptidyl-glycine alpha-amidating monooxygenase	Pam	19527	27929.2	27736.7	8971.15	21041	38654.4	26675.7	46975.8	46870.4	39794.1	0.528747	0.028735
H3BJG8	Acetyl-Coenzyme A acyltransferase 1A (Fragment)	Acaa1a	11555.6	15066.2	7724.71	4655.92	9750.61	16658.5	23436.8	17008.9	15193.2	18074.3	0.539472	0.0288682
Q80WQ6	Inactive rhomboid protein 2	Rhbdf2	NA	9932.43	11091.3	8737.24	9920.32	5272.5	NA	5485.13	7972.24	6243.29	1.58896	0.0288699
P26149	3 beta-hydroxysteroid dehydrogenase/Delta 5-->4-isomerase type 2	Hsd3b2	27440.8	32269.5	26517.7	21110.2	26834.5	46781.3	29573.9	52782.6	63698.6	48209.1	0.556628	0.0290165
Q8CJ67	Double-stranded RNA-binding protein Staufen homolog 2	Stau2	4774.03	2062.03	3842.75	4555.35	3808.54	5886.66	NA	8317.58	6099.06	6767.77	0.562747	0.0290266
P29595	NEDD8	Nedd8	105784	166578	198801	136935	152024	244032	187504	226279	299575	239348	0.635162	0.0292208
Q99KV1	DnaJ homolog subfamily B member 11	Dnajb11	138867	163428	183422	66736.2	138113	199879	201747	230057	223839	213880	0.64575	0.0292585
Q6WVG3	BTB/POZ domain-containing protein KCTD12	Kctd12	74579.9	87790	79436.3	43209.4	71253.9	106835	103093	89491.8	105443	101216	0.703981	0.0292686
A2A9C3	KICSTOR complex protein SZT2	Szt2	20574.5	18833	23532.5	14656.5	19399.1	26302.9	22968.7	27233.6	24733.5	25309.7	0.766471	0.029359
Q9CXY6	Interleukin enhancer-binding factor 2	Ilf2	25204.4	26500.7	33432.4	34387.4	29881.2	43607.6	33250.2	38209.5	41558.5	39156.4	0.763124	0.0293885
E9PXX9	Sodium/nucleoside cotransporter 1	Slc28a1	104042	105307	109937	52837.2	93030.8	43295.2	66620.2	46751.5	51551.7	52054.7	1.78718	0.029401
Q8BNI4	Derlin-2	Derl2	54425.4	65487.9	59643.6	27780.5	51834.3	86368.1	67697	97937.6	75857.5	81965.1	0.632396	0.0294602
P46735	Unconventional myosin-Ib	Myo1b	138001	169556	155312	94642.7	139378	213517	156375	224487	227678	205514	0.678191	0.0294823
P18872	Guanine nucleotide-binding protein G(o) subunit alpha	Gnao1	9081.54	11454.6	11676	6823.38	9758.88	18564.8	10948.2	16436.9	15423.1	15343.2	0.636037	0.0297176
P29387	Guanine nucleotide-binding protein subunit beta-4	Gnb4	17681.1	19740.4	22184.3	6469.27	16518.8	28213.1	23234.4	27292.6	33686.8	28106.7	0.587716	0.0297294
P59481	VIP36-like protein	Lman2l	96608.1	118569	114731	53584.2	95873.1	132818	132362	147084	146230	139624	0.686654	0.0297639
P09528	Ferritin heavy chain	Fth1	1250090	770955	564968	665444	812864	419266	375335	355163	377628	381848	2.12876	0.0299433
O88335	ATP-sensitive inward rectifier potassium channel 1	Kcnj1	95942.1	151100	155247	114340	129157	86664.5	77394.7	89460.5	94981	87125.2	1.48243	0.029956
Q99K48	Non-POU domain-containing octamer-binding protein	Nono	18384.6	23280.6	18658.9	27728.2	22013.1	39932	27847.7	28308.2	43177.4	34816.3	0.632263	0.0299735
P12023	Amyloid-beta precursor protein	App	99801.6	108566	113294	37553.2	89803.7	154805	125890	148981	141255	142733	0.629174	0.0300504
Q6IRU2	Tropomyosin alpha-4 chain	Tpm4	101855	109661	121635	86919.1	105018	181101	122191	130643	160345	148570	0.706856	0.0301016
Q9JHJ3	Glycosylated lysosomal membrane protein	Glmp	209212	263889	286598	144264	225991	321148	327413	359166	289274	324250	0.696964	0.0302125
A2AHR2	Acyl-Coenzyme A binding domain containing 4	Acbd4	11187.3	18121.3	16254.7	2426.85	11997.5	17629.7	26444.2	25337.5	24050.6	23365.5	0.513472	0.0302411
P52503	NADH dehydrogenase [ubiquinone] iron-sulfur protein 6, mitochondrial	Ndufs6	1318170	882651	825742	1841730	1.21707e+06	392857	724605	473355	501306	523031	2.32696	0.0302802
Q80ZJ6	Protein zer-1 homolog	Zer1	6925.75	9434.42	10843	8941.53	9036.17	2860.28	6990.91	4329.82	7089.66	5317.67	1.69927	0.0302875
Q8BX90	Fibronectin type-III domain-containing protein 3A	Fndc3a	50234	54018.2	58057.9	21183.5	45873.4	63740.5	71723	85867.4	70379	72927.5	0.629028	0.0302898
Q8VCZ9	Hydroxyproline dehydrogenase	Prodh2	270190	187900	189897	428613	269150	88564.7	146771	80797.5	102173	104577	2.57371	0.0304234
O09111	NADH dehydrogenase [ubiquinone] 1 beta subcomplex subunit 11, mitochondrial	Ndufb11	3167840	2896660	2916660	4607810	3.39724e+06	2318390	2324600	2232130	2059980	2233775	1.52085	0.0304264
P62754	Small ribosomal subunit protein eS6	Rps6	233323	273962	340890	146256	248608	361544	346274	378729	373764	365078	0.680972	0.0304272
Q8C0M0	GATOR2 complex protein WDR59	Wdr59	10406.5	12452.4	12332.4	6733.14	10481.1	14198.2	14043.5	13872.8	15240.9	14338.9	0.730959	0.0304724
Q9Z1N5	Spliceosome RNA helicase Ddx39b	Ddx39b	106579	97962.2	81886.4	71024.2	89362.9	132754	110370	104322	131578	119756	0.746209	0.0305021
Q9D3D9	ATP synthase subunit delta, mitochondrial	Atp5f1d	5422830	5432560	5783160	8073240	6.17795e+06	4626250	4382160	4022190	4369340	4349985	1.42022	0.0305419
Q8VDL4	ADP-dependent glucokinase	Adpgk	59282.5	69982.3	71432.1	26556.1	56813.2	89127.4	86054.3	84551.3	85538.2	86317.8	0.658187	0.030647
Q61062	Segment polarity protein dishevelled homolog DVL-3	Dvl3	12984.3	11264.2	14318.1	NA	12855.5	11626	6619.94	7630.2	7335.17	8302.83	1.54833	0.0306584
P97478	5-demethoxyubiquinone hydroxylase, mitochondrial	Coq7	280904	227618	237912	362646	277270	192341	179399	188931	199754	190106	1.4585	0.0306799
P62889	Large ribosomal subunit protein eL30	Rpl30	583074	518605	615943	262495	495029	613143	792171	867995	794646	766989	0.645419	0.0306889
Q64674	Spermidine synthase	Srm	35510.1	31066.6	28998.7	22008.1	29395.9	44856.1	41789	34103.9	37935.5	39671.1	0.740989	0.0306969
Q6P3A8	2-oxoisovalerate dehydrogenase subunit beta, mitochondrial	Bckdhb	397628	283490	306297	441618	357258	231902	274773	250539	237874	248772	1.43609	0.0306971
Q61147	Ceruloplasmin	Cp	95601.4	110172	90802.1	42463.8	84759.8	117648	141741	125348	128809	128386	0.660193	0.0307435
Q8K4K6	Pantothenate kinase 1	Pank1	17328	17860.9	17922.7	20710.2	18455.5	24400.1	29404.3	30446.1	19393.5	25911	0.712263	0.0307887
Q8R1G2	Carboxymethylenebutenolidase homolog	Cmbl	370162	370727	334424	228765	326020	429837	445674	393403	431981	425224	0.766701	0.0308233
A0A0G2JGD3	Transmembrane protein 116 (Fragment)	Tmem116	25725.2	26133.7	26594.8	14394.1	23212	31989.9	37401.8	30403.3	30790.2	32646.3	0.711013	0.0308848
Q8R146	Acylamino-acid-releasing enzyme	Apeh	248568	259635	224917	194569	231922	270072	286530	274233	265940	274194	0.845833	0.0309895
Q91X05	Podocin	Nphs2	24740.1	29371.3	33729.7	21040.2	27220.3	16427.6	23442.9	15933.9	15810.1	17903.6	1.52038	0.0309955
Q91VR8	Protein BRICK1	Brk1	32608.4	34145.1	36270.6	26735	32439.8	26152.2	26898.1	27947.2	23980.8	26244.6	1.23606	0.0310366
Q3UW53	Protein Niban 1	Niban1	64746	64876.9	43060.1	44514.4	54299.3	81538.1	64484.8	72116	86193.6	76083.1	0.713685	0.0310844
O88455	7-dehydrocholesterol reductase	Dhcr7	53862.9	63940.1	57263	30212.8	51319.7	67899.8	69282.4	86170.8	76648.4	75000.4	0.684259	0.0310868
Q9CY50	Translocon-associated protein subunit alpha	Ssr1	326550	375186	376441	143651	305457	447509	461734	511253	443620	466029	0.655446	0.0311223
Q9ERS2	NADH dehydrogenase [ubiquinone] 1 alpha subcomplex subunit 13	Ndufa13	1765520	1491260	1733510	2354110	1836100	1260410	1394050	1249450	1351910	1313955	1.39738	0.0312108
Q9ET26	E3 ubiquitin-protein ligase RNF114	Rnf114	15809.7	18957.8	14682.1	10461	14977.6	21519.7	17188.7	23440.3	24833.2	21745.5	0.688771	0.0312753
Q3UAS2	F-actin-capping protein subunit alpha	Capza1	18422.7	14865	18009	4835.8	14033.1	28939.4	20758.1	24439.9	22530.4	24167	0.580674	0.0312821
P14211	Calreticulin	Calr	3461920	3792350	4106820	1398200	3.18982e+06	4701300	4742740	5408790	4982330	4958790	0.643266	0.031335
Q9DB70	FUN14 domain-containing protein 1	Fundc1	133430	86760.4	100701	85174.5	101516	128205	134087	145922	130547	134690	0.753703	0.031343
A2AA71	Sec24 related gene family, member A (S. cerevisiae)	Sec24a	12785.4	15717	12457.2	6352.13	11827.9	25583.9	14473	21454.1	19654.1	20291.3	0.582907	0.0313788
Q8VHI3	GDP-fucose protein O-fucosyltransferase 2	Pofut2	50531.3	60444.9	58742.4	26224.9	48985.9	75488.7	67274.5	74744.4	69428	71733.9	0.682883	0.0314011
Q64277	ADP-ribosyl cyclase/cyclic ADP-ribose hydrolase 2	Bst1	22652.5	21573.4	25649.4	16463.8	21584.8	30393.2	30433.8	23543.1	32151.8	29130.5	0.740969	0.0314127
Q9DBH5	Vesicular integral-membrane protein VIP36	Lman2	561558	666721	676484	281666	546607	810082	805649	852865	764953	808387	0.67617	0.0315465
A0A2I3BR81	5'-nucleotidase domain containing 2	Nt5dc2	118913	102160	96150.4	66976.7	96050	127747	122640	123155	145440	129746	0.740296	0.0315522
Q9D4V0	Ethanolamine kinase 1	Etnk1	34157.5	34927.5	30083.3	32957	33031.3	24619.5	25717.4	17562.4	31064.8	24741	1.33508	0.0316313
P70404	Isocitrate dehydrogenase [NAD] subunit gamma 1, mitochondrial	Idh3g	1809530	1490490	1560510	2324130	1796165	1252250	1250230	1271220	1301320	1268755	1.41569	0.0316811
Q9WVL1	AP-4 complex subunit sigma-1	Ap4s1	2468.05	1067.61	2095.3	3621.51	2313.12	6106.03	4526.07	6944.26	3015.64	5148	0.449324	0.0316881
Q9CY27	Very-long-chain enoyl-CoA reductase	Tecr	285577	405261	379081	161982	307975	462333	471120	492472	433945	464968	0.662359	0.0317377
Q9JJL8	Serine--tRNA ligase, mitochondrial	Sars2	118888	94872.5	106371	156826	119239	75660.5	79823.9	77862.5	89780	80781.7	1.47607	0.0318029
O88343	Electrogenic sodium bicarbonate cotransporter 1	Slc4a4	3906540	5056080	5703650	2504340	4.29265e+06	1739080	2900280	2021260	2221080	2220425	1.93326	0.0318816
P25444	Small ribosomal subunit protein uS5	Rps2	590016	696572	684856	343181	578656	823315	804912	839316	773512	810264	0.714158	0.0319005
Q8BHY8	Sorting nexin-14	Snx14	12515.7	13357.2	14082.5	8779.94	12183.8	15891.6	16822.2	14423.4	15825.3	15740.6	0.774038	0.0319079
Q99104	Unconventional myosin-Va	Myo5a	18518.6	20254.3	14534.7	23050.1	19089.4	36771.6	21218.5	30936.3	28379.5	29326.5	0.650928	0.032016
G3XA57	Rab11 family-interacting protein 2	Rab11fip2	2357.6	3781	4888.38	5321.81	4087.2	5133.92	7012.42	6234.5	8118.52	6624.84	0.61695	0.03205
P06151	L-lactate dehydrogenase A chain	Ldha	1341290	1351870	1217010	873371	1.19589e+06	1577880	1535960	1394900	1678800	1546885	0.773093	0.0320648
P48302	Endothelin receptor type B	Ednrb	8805.84	20826.7	16005.6	8625.31	13565.9	24427.7	20785	19815.7	26513.1	22885.4	0.592774	0.0321077
P12787	Cytochrome c oxidase subunit 5A, mitochondrial	Cox5a	9180990	8200160	9233820	13067500	9.92062e+06	6758960	7451830	6527630	6794640	6883265	1.44127	0.0321202
Q3TH73	Protein tweety homolog 2	Ttyh2	25145.5	21647	27422.9	17306.5	22880.5	28596.5	36576.8	39666.3	27657.2	33124.2	0.690748	0.0321881
F6RDM4	glutaminase (Fragment)	Gls	18947.3	19483.5	17721.4	13164.2	17329.1	11402.2	8396.09	15803.1	9783.01	11346.1	1.52732	0.0322007
Q8R464	Cell adhesion molecule 4	Cadm4	88015.3	109005	133191	60256	97616.8	44330.1	61024.1	51874.9	56710.9	53485	1.82513	0.0322456
Q99PL5	Ribosome-binding protein 1	Rrbp1	289265	344254	335512	120909	272485	421448	383187	459718	427556	422977	0.644207	0.0322824
Q93092	Transaldolase	Taldo1	563794	577853	468744	436577	511742	889700	669640	566506	800033	731470	0.699608	0.0323004
A0A140T8J4	Heme binding protein 1	Hebp1	129558	56254.9	51242.1	106355	85852.5	32789.6	41060	32987.6	16848.6	30921.5	2.77647	0.0323462
P61804	Dolichyl-diphosphooligosaccharide--protein glycosyltransferase subunit DAD1	Dad1	190829	235443	235348	78966.4	185147	286931	295101	336435	264195	295666	0.626203	0.0323693
Q9CR62	Mitochondrial 2-oxoglutarate/malate carrier protein	Slc25a11	3531630	2840970	3324500	3718010	3.35378e+06	2404610	2986320	2732050	2803330	2.73158e+06	1.22778	0.0323853
P48774	Glutathione S-transferase Mu 5	Gstm5	293209	296826	266649	226705	270847	243109	218424	199060	217428	219505	1.2339	0.0324106
Q3UJR8	Transcription factor BTF3	Btf3	24350.1	20182.3	19466	NA	21332.8	34817.6	NA	27770.8	28048.9	30212.4	0.706093	0.0324266
Q8CGB6	Tensin-2	Tns2	36767.3	41837.7	40142.9	17914.7	34165.7	51012.8	47861.1	49223.5	50159.8	49564.3	0.68932	0.0324352
Q8BGG9	Acyl-coenzyme A amino acid N-acyltransferase 2	Acnat2	360488	350674	362934	144196	304573	100210	187812	157236	146968	148056	2.05714	0.0324553
Q9JKR6	Hypoxia up-regulated protein 1	Hyou1	286378	331580	347333	127935	273306	419101	384899	471076	408935	421003	0.64918	0.032463
Q9CRB9	MICOS complex subunit Mic19	Chchd3	1035650	915024	968259	1310050	1.05725e+06	755842	826768	820955	832887	809113	1.30667	0.0324749
P06281	Renin-1	Ren1	280564	205104	363351	372958	305494	188172	215504	200384	168227	193072	1.58228	0.0325126
Q8BLD7	Uncharacterized protein	Acaa1a	60963.3	81959	50574.2	32438.7	56483.8	89778.1	127656	103531	74425.2	98847.6	0.571423	0.0325475
Q9Z160	Conserved oligomeric Golgi complex subunit 1	Cog1	28890.4	29438.3	32078.9	21105.9	27878.4	37865.6	33526.2	37114.1	32725.4	35307.8	0.789581	0.0326231
Q9EPK2	Protein XRP2	Rp2	77654.8	104110	97108.4	54544.9	83354.5	109619	120887	120929	109931	115342	0.722676	0.0326547
Q9CR56	NF-kappa-B inhibitor-interacting Ras-like protein 2	Nkiras2	17753.2	23493.8	19831.1	19659	20184.3	14762	17911.1	15889.2	10616.8	14794.8	1.36428	0.0326867
Q3TBT3	Stimulator of interferon genes protein	Sting1	11435.6	16833.6	15099	NA	14456.1	18978	19220.9	26013.3	21086.8	21324.8	0.677901	0.0326999
D3Z7G8	Solute carrier family 4 (anion exchanger), member 4 (Fragment)	Slc4a4	255061	348994	427303	165633	299248	118701	162120	127745	151162	139932	2.13852	0.0327227
Q9D850	Monoacylglycerol/Diacylglycerol O-acyltransferase	Tmem68	19565.4	19053	22641.8	11228.2	18122.1	23099.1	26412	26191.9	24905.3	25152.1	0.720501	0.0328504
Q8R0P4	Mth938 domain-containing protein	Aamdc	55059.4	56473.4	48784.9	52177.6	53123.8	48468.2	48447.8	43314.1	48631.3	47215.3	1.12514	0.0328618
A0A668KM61	Anion exchange protein	Slc4a4	114229	147592	153412	82797	124508	61973	88577.8	63208.8	86765.3	75131.2	1.6572	0.0329261
Q6P8M1	Deoxyribonuclease TATDN1	Tatdn1	32552	34403.3	32272.9	33439.3	33166.9	34695.5	35494.9	38617.2	35084.2	35972.9	0.921995	0.0329439
Q9JMD0	BUB3-interacting and GLEBS motif-containing protein ZNF207	Znf207	25774.7	19875.1	17878.5	14192.6	19430.2	25087.7	29588.4	25766.9	36398.1	29210.3	0.665185	0.0329634
Q566J8	Atypical kinase COQ8B, mitochondrial	Coq8b	71254.4	67798.4	68853	89908.1	74453.5	60580.5	62931	51580.6	59278	58592.5	1.2707	0.0329825
Q9D136	2-oxoglutarate and iron-dependent oxygenase domain-containing protein 3	Ogfod3	52440.6	62795.6	62254.9	22917.2	50102.1	91264.9	69980	75293.9	78467.6	78751.6	0.636204	0.0331263
Q8K448	Cholesterol transporter ABCA5	Abca5	25251	22761.2	25364.4	15212.1	22147.2	13902.2	18120	14400.2	13243.9	14916.6	1.48474	0.0331842
Q6AW69	Cingulin-like protein 1	Cgnl1	779487	781328	1339380	882159	945588	515943	655403	523132	576859	567834	1.66525	0.0332052
Q8CAQ8	MICOS complex subunit Mic60	Immt	2193260	2076270	2131090	2822950	2.30589e+06	1816370	1780890	1829210	1870870	1824335	1.26396	0.0332073
Q8BGV3	Tumor-associated calcium signal transducer 2	Tacstd2	59501.3	73769.2	89630.3	46616.8	67379.4	43782.7	40507.6	39587.8	43216.8	41773.7	1.61296	0.0333623
Q91YP2	Neurolysin, mitochondrial	Nln	186975	182237	175877	273776	204716	134870	142500	141754	144508	140908	1.45284	0.033415
Q9CR68	Cytochrome b-c1 complex subunit Rieske, mitochondrial	Uqcrfs1	4089670	3420040	3760850	5733950	4.25113e+06	2490740	2879370	2855950	3012640	2809675	1.51303	0.0334544
D3Z5L6	MFS-type transporter SLC18B1	Slc18b1	10164.9	12475.1	8934.87	3871.78	8861.66	15262.6	11157.2	16928.8	17556.1	15226.2	0.582002	0.033546
Q6A0A9	Constitutive coactivator of PPAR-gamma-like protein 1	FAM120A	96045.6	111875	116424	70179.4	98631	135450	121343	129654	127008	128364	0.768371	0.0336557
Q91W69	Epsin-3	Epn3	46661.2	48670.1	65215.2	28735.1	47320.4	27184.9	28237.9	24328.8	27208.8	26740.1	1.76964	0.0336793
Q8BGI5	Peroxisome assembly protein 26	Pex26	106245	122543	99489.2	40232.6	92127.4	131743	150040	153589	137730	143276	0.643009	0.0338236
Q8BG73	SH3 domain-binding glutamic acid-rich-like protein 2	Sh3bgrl2	92689.4	101017	104964	64754.9	90856.3	63476.2	71732	56681.3	66472.3	64590.4	1.40665	0.0338765
Q9CQW1	Synaptobrevin homolog YKT6	Ykt6	137782	127471	113951	83626.1	115708	136627	158869	150278	157064	150710	0.767752	0.0338981
Q8BH82	N-acyl-phosphatidylethanolamine-hydrolyzing phospholipase D	Napepld	14437	10098.4	10680.8	11295.7	11628	16243.3	14541	14483	20929.4	16549.2	0.702632	0.0339093
Q60631	Growth factor receptor-bound protein 2	Grb2	37103.2	38509.1	38613.5	25425.1	34912.7	45704	39917.7	47182.6	45824.3	44657.2	0.781795	0.0341273
Q9CWG8	Protein arginine methyltransferase NDUFAF7, mitochondrial	Ndufaf7	172924	155503	154913	240340	180920	125513	116044	132736	125126	124855	1.44904	0.0341399
Q8K354	Carbonyl reductase [NADPH] 3	Cbr3	67224.1	58665.8	35691.2	83661.1	61310.6	36809.1	31154.3	32297.2	34981.7	33810.6	1.81335	0.0341823
Q9R0Q7	Prostaglandin E synthase 3	Ptges3	136809	137129	112910	89551.8	119100	191465	165895	134826	161508	163424	0.728781	0.0342016
A0A140T8P9	Immunoglobulin kappa variable 14-111 (Fragment)	Igkv14-111	129257	280098	182887	135117	181840	86801.5	111847	73337.2	46868.4	79713.5	2.28117	0.0342336
Q3U9N9	Monocarboxylate transporter 10	Slc16a10	1477170	1682020	1759450	952183	1.46771e+06	799984	1188620	748215	875628	903112	1.62517	0.0342521
P24815	3 beta-hydroxysteroid dehydrogenase/Delta 5-->4-isomerase type 1	Hsd3b1	69240.7	99556.2	88608.3	67599.9	81251.3	136214	86464.7	138294	119531	120126	0.676384	0.0344122
Q99P30	Peroxisomal coenzyme A diphosphatase NUDT7	Nudt7	276561	317160	221581	98065.7	228342	364008	328596	373579	381796	361995	0.630788	0.0344351
Q4VA93	Protein kinase C	Prkca	9113.75	11148.5	18376.3	5551.57	11047.5	20840.7	15110.9	20212.7	21459	19405.8	0.569289	0.0344911
Q8R1T4	UDP-N-acetylglucosamine transporter	Slc35a3	81849.8	192029	97579.2	35433.2	101723	260847	162660	216945	190375	207707	0.489742	0.0345792
Q6P8X1	Sorting nexin-6	Snx6	128999	131314	136803	89085.3	121550	176529	187504	132377	165858	165567	0.734146	0.0346024
Q923X1	Adhesion G protein-coupled receptor L4	Adgrl4	12003.5	6630.52	6449.15	NA	8361.06	14886.6	11311.8	13491.8	14284.4	13493.6	0.619629	0.0346313
Q9Z1Z0	General vesicular transport factor p115	Uso1	115420	125665	101832	62618.7	101384	161944	121364	158480	144356	146536	0.69187	0.0346663
Q9D662	Protein transport protein Sec23B	Sec23b	81135.7	88837	88054.1	40223.7	74562.6	104335	112364	106562	102905	106542	0.699846	0.0346968
Q3UIL6	Pleckstrin homology domain-containing family A member 7	Plekha7	79234.3	98439.7	165019	100948	110910	56057.4	69997.7	53706.8	56909.6	59167.9	1.8745	0.0347192
O89079	Coatomer subunit epsilon	Cope	50997.2	53564.6	53891.6	45027	50870.1	60858.4	52774.9	67166.4	61962.3	60690.5	0.838189	0.0347884
Q921M7	CYFIP-related Rac1 interactor B	Cyrib	33527	29406	26514.8	21242.9	27672.7	47069.7	32637.5	34496.7	44622.8	39706.7	0.696928	0.0347948
Q01405	Protein transport protein Sec23A	Sec23a	116648	127749	122504	57702.7	106151	154247	146906	152926	148689	150692	0.704423	0.0348266
Q9Z0S6	Claudin-10	Cldn10	57537.9	88450.7	88047	74610.6	77161.6	58115.5	43581.7	62607.9	53705.3	54502.6	1.41574	0.0348998
Q8BH59	Electrogenic aspartate/glutamate antiporter SLC25A12, mitochondrial	Slc25a12	2098670	1950510	1883800	2609680	2135665	1624060	1721590	1640110	1744600	1682590	1.26927	0.0349099
O70310	Glycylpeptide N-tetradecanoyltransferase 1	Nmt1	57664.7	69757.9	75613.2	41255.1	61072.7	80536.3	80417.9	99471.8	80864.3	85322.6	0.715786	0.0349344
Q924V7	Carboxylic ester hydrolase (Fragment)	Ces1f	9753.05	9405.46	16576.2	2425.13	9539.96	17946.5	17826.9	16041.9	18152.1	17491.8	0.545395	0.0349412
Q9R0B6	Laminin subunit gamma-3	Lamc3	10973.5	9747.18	7794.83	NA	9505.17	28825.8	12308.5	21591.9	22278.2	21251.1	0.447279	0.0350302
Q2TPA8	Hydroxysteroid dehydrogenase-like protein 2	Hsdl2	530598	405736	382576	529984	462224	333327	375796	319331	367084	348884	1.32486	0.0350535
Q9D855	Cytochrome b-c1 complex subunit 7	Uqcrb	3792210	3657020	3904780	5415770	4192445	3036500	3086730	2898050	3231380	3063165	1.36866	0.0350823
P70224	GTPase IMAP family member 1	Gimap1	38683.7	26436.9	25602.9	16171.1	26723.7	51898	30276.8	47599.1	53627.1	45850.2	0.582846	0.0351732
Q8R3Q0	Store-operated calcium entry-associated regulatory factor	Saraf	21626.2	27715.4	25466.3	10874.1	21420.5	32910.1	30141.3	32788.4	30919.1	31689.7	0.675945	0.0353404
P08905	Lysozyme C-2	Lyz2	4310930	4701640	3658990	2439040	3777650	2041370	2670720	2559160	2261990	2383310	1.58504	0.0353559
Q8VE97	Serine/arginine-rich splicing factor 4	Srsf4	80365.1	148467	155767	119532	126033	226363	144295	265804	199518	208995	0.603042	0.035522
P09103	Protein disulfide-isomerase	P4hb	2229310	3016090	3157340	1102390	2.37628e+06	3799670	3410470	3842630	3648790	3675390	0.646539	0.0355769
Q91Y63	Na(+)/dicarboxylate cotransporter 3	Slc13a3	201792	249272	328030	154443	233384	121688	168139	107312	107683	126206	1.84924	0.0356091
Q00724	Retinol-binding protein 4	Rbp4	848981	869524	981870	401452	775457	438647	512848	362055	349996	415886	1.86459	0.0358991
D3Z286	Transmembrane protein with metallophosphoesterase domain	Tmppe	41340.8	68432.2	73261.9	25851.3	52221.6	80602.2	72246.8	97835.8	97059.8	86936.1	0.600689	0.0359869
Q0VG49	Uncharacterized protein C15orf61 homolog		29549.5	26472	30040.4	34001.1	30015.8	17955.9	23116.1	27505	24391.7	23242.2	1.29143	0.0360743
Q9JIF7	Coatomer subunit beta	Copb1	113832	126344	110737	86149.5	109266	138398	126419	128965	148092	135468	0.806576	0.0361978
Q8C6G8	WD repeat-containing protein 26	Wdr26	15915.8	13622.3	7326.39	11807.6	12168	16183.4	21080.5	18753.4	16052.3	18017.4	0.675348	0.0362128
Q9D1B9	Large ribosomal subunit protein bL28m	Mrpl28	206472	175447	188050	275611	211395	147775	166558	147670	131724	148432	1.42419	0.0362451
O70318	Band 4.1-like protein 2	Epb41l2	111092	129553	107190	44282.1	98029.3	182709	122059	157958	177577	160076	0.612393	0.0362663
P09803	Cadherin-1	Cdh1	204995	232491	284222	142252	215990	134896	151829	121141	131288	134788	1.60244	0.0362909
Q922P9	Cytokine-like nuclear factor N-PAC	Glyr1	21639.6	23926	20382.7	35876.7	25456.2	30445	37445.4	38853.6	38931.5	36418.9	0.698985	0.0363503
Q64253	Lymphocyte antigen 6E	Ly6e	172698	141518	94165.9	41405.4	112447	255611	204426	198754	161841	205158	0.548099	0.0363505
O88561	Long-chain fatty acid transport protein 3	Slc27a3	61489.9	62113	53387.7	48286.4	56319.2	94299.9	64962.2	71935.5	71575.7	75693.3	0.744045	0.0364048
Q8R1N4	NudC domain-containing protein 3	Nudcd3	22239.3	19998.3	12234.4	18163.4	18158.8	23154.3	25923.2	25265.4	22740.1	24270.8	0.748178	0.0365682
E9Q7N6	Galactose-3-O-sulfotransferase 4	Gal3st4	900739	743679	780587	1092860	879466	654844	736643	621534	606704	654931	1.34284	0.0366061
A0A3B2W820	Ribosomal protein L10A	Rpl10a	128263	179160	195858	78434.7	145429	215914	201725	283704	224274	231404	0.628463	0.0366466
Q9DBG1	Sterol 26-hydroxylase, mitochondrial	Cyp27a1	491174	426694	425295	648012	497794	338249	340758	344993	390669	353667	1.40752	0.0366561
A0A1B0GRW9	Lactate dehydrogenase A (Fragment)	Ldha	8865.21	9522.44	6851.41	9343.22	8645.57	12484.3	12833.3	10478.6	18608.2	13601.1	0.635652	0.0367774
Q5PT54	Sodium/bile acid cotransporter 5	Slc10a5	26564.7	28902.1	31153.9	9626.99	24061.9	39623.5	32735.7	49842.7	64345.6	46636.9	0.515942	0.0367815
Q8CBQ5	Phosphatidylinositol 4-kinase type 2-beta	Pi4k2b	68634.5	78697	76233.4	70158	73430.7	58578.8	62199.8	40711.3	66474.1	56991	1.28846	0.0368788
D3YZZ5	Transmembrane p24 trafficking protein 7	Tmed7	426346	437671	467443	181599	378265	548670	520585	643217	561513	568496	0.665378	0.0368932
Q8R115	Transmembrane protein 82	Tmem82	49658.3	49267.3	61292.2	37144.7	49340.6	85859.2	76987.3	80982.4	51307.5	73784.1	0.668716	0.0369631
Q9DCJ5	NADH dehydrogenase [ubiquinone] 1 alpha subcomplex subunit 8	Ndufa8	2490850	2185680	2279680	3510120	2.61658e+06	1587580	1910550	1759470	1865910	1.78088e+06	1.46927	0.0370071
Q61210	Rho guanine nucleotide exchange factor 1	Arhgef1	26937.4	24279.5	25262.5	17300.6	23445	27979.3	29537.5	28748.7	31913.9	29544.8	0.793539	0.0370427
Q9CPQ1	Cytochrome c oxidase subunit 6C	Cox6c	8986460	7443350	7084720	10553100	8.51691e+06	5549970	6630410	5802500	6920160	6225760	1.36801	0.0371448
Q9Z1P6	NADH dehydrogenase [ubiquinone] 1 alpha subcomplex subunit 7	Ndufa7	1542490	947861	847102	1738920	1.26909e+06	464209	893986	594730	589958	635721	1.99631	0.0371606
Q8BI84	Transport and Golgi organization protein 1 homolog	Mia3	99394.6	122591	116737	49182.8	96976.4	152292	125103	156258	146985	145160	0.668068	0.0371677
Q8VCW8	Medium-chain acyl-CoA ligase ACSF2, mitochondrial	Acsf2	539294	378188	290490	793730	500426	211433	187208	208074	214181	205224	2.43844	0.0371688
Q62093	Serine/arginine-rich splicing factor 2	Srsf2	130640	138378	122233	92209.5	120865	206621	154492	139088	171766	167992	0.719471	0.0372198
Q8R2Y2	Cell surface glycoprotein MUC18	Mcam	17810.5	27734.1	26804.2	8989.52	20334.6	39537.3	28444	30704.2	37247.7	33983.3	0.59837	0.0372484
Q62348	Translin	Tsn	53156.3	55452.1	52476.4	38155.3	49810	40467.5	40085.8	35360.3	39531.3	38861.2	1.28174	0.0373444
Q9CQ75	NADH dehydrogenase [ubiquinone] 1 alpha subcomplex subunit 2	Ndufa2	3925640	3136550	3361170	5095210	3.87964e+06	2648610	2887330	2565200	2697120	2699565	1.43714	0.0373789
Q8K4M5	COMM domain-containing protein 1	Commd1	10906.9	9888.76	8554.58	7081.48	9107.93	13381.6	16023	10326.5	12180	12977.8	0.70181	0.0374258
E9PY03	Thiosulfate sulfurtransferase (rhodanese)-like domain containing 1	Tstd1	88663.9	59780.1	74453.2	113588	84121.3	43222.1	62186.7	47981.1	53643.4	51758.3	1.62527	0.0374503
Q99LP6	GrpE protein homolog 1, mitochondrial	Grpel1	481480	440971	448004	667969	509606	352434	357878	377571	376715	366150	1.3918	0.0374695
Q99JF5	Diphosphomevalonate decarboxylase	Mvd	14626.6	14303.1	12253.7	11590.4	13193.5	20614.5	16460.5	14055.6	18693.9	17456.1	0.755806	0.0374894
Q3U452	ATP synthase subunit alpha		24893.1	22836.8	27401.8	29214.9	26086.7	22835.2	22405.5	13000.5	17045	18821.5	1.386	0.0375094
P97822	Acidic leucine-rich nuclear phosphoprotein 32 family member E	Anp32e	26064.5	32759.3	27227.1	20333.1	26596	30003.6	36522.4	36384.1	35107.6	34504.4	0.7708	0.0375531
Q6P8H8	Probable dolichyl pyrophosphate Glc1Man9GlcNAc2 alpha-1,3-glucosyltransferase	Alg8	46893.7	70479.7	56316.7	29447.7	50784.4	78546.7	76671.9	78171.4	66323.6	74928.4	0.677773	0.037589
Q9R049	E3 ubiquitin-protein ligase AMFR	Amfr	58479.8	68847.6	70059.3	35185.1	58142.9	79208.6	76676.5	86725.8	78934.6	80386.4	0.723294	0.0376906
A0A140LJF9	Aldehyde dehydrogenase family 3, subfamily A2 (Fragment)	Aldh3a2	NA	2811.35	3007.94	1994.22	2604.5	6435.44	3449.5	6771.43	8879.96	6384.08	0.407968	0.0378084
Q9CPT4	Myeloid-derived growth factor	Mydgf	124613	175519	194686	79544.1	143591	224915	203174	234376	200979	215861	0.665199	0.0378357
P03888	NADH-ubiquinone oxidoreductase chain 1	Mtnd1	2486710	1909100	1941680	2864220	2.30043e+06	1532560	1835780	1615460	1684290	1.66702e+06	1.37996	0.0378662
Q8VDP4	Cell cycle and apoptosis regulator protein 2	Ccar2	18782.2	11079.9	12680.9	18725.1	15317	30108.8	25038.6	23576.7	17458.3	24045.6	0.636999	0.0378715
Q8CE50	Sorting nexin-30	Snx30	23946	20758.1	24757.6	12716.8	20544.6	29497.7	26717.4	31839.9	26324.4	28594.8	0.718473	0.0379824
Q9QXE0	2-hydroxyacyl-CoA lyase 1	Hacl1	1372590	1613520	1231940	626783	1.21121e+06	560391	686418	679990	669886	649171	1.86578	0.0381218
Q9DB73	NADH-cytochrome b5 reductase 1	Cyb5r1	138234	118730	125001	155453	134354	159418	151284	153454	169037	158298	0.848743	0.0381245
O35972	Large ribosomal subunit protein uL23m	Mrpl23	145149	130425	128231	198087	150473	96831.9	112678	111995	103015	106130	1.41782	0.0381387
Q9JJV9	Sodium channel protein type 5 subunit alpha	Scn5a	63966.2	NA	41590.5	81644.5	62400.4	627828	282232	NA	303641	404567	0.15424	0.0382456
Q9D7A6	Signal recognition particle 19 kDa protein	Srp19	10733.8	18760.8	13021.9	15656.1	14543.1	16198.8	21255.9	23289.3	22041.9	20696.5	0.702687	0.0382648
Q8CHK3	Lysophospholipid acyltransferase 7	Mboat7	85683	97640.1	105212	44218.6	83188.4	111762	120882	137442	117814	121975	0.682012	0.0382932
Q9CZU6	Citrate synthase, mitochondrial	Cs	7023050	6136360	6294440	9059510	7128340	5213430	5534770	5131350	5461950	5335375	1.33605	0.038506
Q9JLI6	Selenocysteine lyase	Scly	641658	600621	549951	561508	588434	848553	643186	660169	745008	724229	0.812498	0.0385353
Q99KI0	Aconitate hydratase, mitochondrial	Aco2	10218200	9417260	9155890	14482300	1.08184e+07	7227150	7795130	7496450	7584950	7525920	1.43749	0.0385873
Q9DAR7	m7GpppX diphosphatase	Dcps	52241.7	43236.1	42525.8	32086.2	42522.4	72333	55467.7	51004.3	56799.1	58901	0.721931	0.038687
Q99PV0	Pre-mRNA-processing-splicing factor 8	Prpf8	33298.7	37672.3	44662.9	31739.5	36843.3	48721.2	40675.5	45540.3	50883.6	46455.2	0.793095	0.038697
Q91YI0	Argininosuccinate lyase	Asl	799128	713550	586442	507306	651606	451018	526958	369660	487669	458826	1.42016	0.0387171
Q8C0N2	Glycerol-3-phosphate acyltransferase 3	Gpat3	60304.1	43557.3	41939.4	28654	43613.7	21668.1	25070	32233.9	22543.5	25378.9	1.7185	0.0387263
Q8K183	Pyridoxal kinase	Pdxk	291368	225043	219050	184613	230018	180971	154165	157736	180221	168273	1.36693	0.0387516
Q6QD59	Vesicle transport protein SEC20	Bnip1	65399.8	67143.8	61018.2	31423.4	56246.3	81739.6	69909.1	96675.5	82145.6	82617.4	0.680804	0.0387813
Q62277	Synaptophysin	Syp	13938.8	12773.2	15975.8	6560.79	12312.1	20185.1	17047.2	17188.7	17566.1	17996.8	0.684131	0.0388455
P29533	Vascular cell adhesion protein 1	Vcam1	31710.8	25168.6	30708.8	19956.5	26886.2	36075.9	32059.7	33912.6	35789.1	34459.3	0.780229	0.0389206
E9Q3M5	Electrogenic sodium bicarbonate cotransporter 4	Slc4a5	21691.5	25587.9	20611.1	10872.5	19690.8	NA	11404.5	9175.9	4819.15	8466.52	2.32572	0.038948
Q64727	Vinculin	Vcl	557452	592197	583798	398070	532879	757291	665040	604730	687394	678614	0.785247	0.0389711
Q9CR21	Acyl carrier protein, mitochondrial	Ndufab1	2512560	2066570	2571410	3555760	2676575	1627270	2047160	1707800	1877070	1814825	1.47484	0.0390155
G3X9K3	Brefeldin A-inhibited guanine nucleotide-exchange protein 1	Arfgef1	47890	50914.3	46265.9	38390.3	45865.1	51127.7	57430.4	55896.6	51588.7	54010.8	0.849184	0.0390252
Q8VE62	Polyadenylate-binding protein-interacting protein 1	Paip1	24827	26026.4	24163.8	23268.5	24571.4	38835.9	28188.5	27261.2	32410.7	31674.1	0.775758	0.0390458
Q9CPR5	Large ribosomal subunit protein uL15m	Mrpl15	244104	210408	209130	316680	245080	176920	183812	173571	180044	178587	1.37233	0.0391384
P49962	Signal recognition particle 9 kDa protein	Srp9	29212.6	28364.4	18771.2	16074.1	23105.6	36568.5	31140.8	37163.5	28729.1	33400.5	0.691774	0.0392215
P0CW02	Lymphocyte antigen 6C1	Ly6c1	154510	203725	204333	47594.3	152541	282478	290130	204438	271605	262163	0.581854	0.03935
Q9JHP7	Protein O-glucosyltransferase 2	Poglut2	9581.54	12911.8	12677.2	18376.4	13386.7	25434.3	16546.3	24348.6	17719.3	21012.1	0.637096	0.0395386
Q9JMG2	C1GALT1-specific chaperone 1	C1galt1c1	81752.6	85718.8	77054.1	31560.9	69021.6	96531.5	107201	112872	97832.6	103609	0.666172	0.0395709
O35744	Chitinase-like protein 3	Chil3	531739	809360	258271	188438	446952	65366.6	90267.8	66407	79614.1	75413.9	5.92665	0.0396044
Q62261	Spectrin beta chain, non-erythrocytic 1	Sptbn1	806769	972787	1071040	619941	867634	612488	651063	559711	591731	603748	1.43708	0.0396733
Q6ZQ89	E3 ubiquitin-protein ligase MARCHF6	Marchf6	19071	25721.3	22190.5	12935.2	19979.5	29937.4	26221.9	34035.3	25111.2	28826.5	0.693096	0.0398059
P63101	14-3-3 protein zeta/delta	Ywhaz	1127860	1123190	1096880	776534	1031116	1445140	1277250	1177000	1287710	1296775	0.795139	0.0398231
Q9CXZ1	NADH dehydrogenase [ubiquinone] iron-sulfur protein 4, mitochondrial	Ndufs4	1667350	1388590	1629730	2158870	1711135	1153870	1353900	1262950	1323820	1273635	1.34351	0.0399724
Q9D6R2	Isocitrate dehydrogenase [NAD] subunit alpha, mitochondrial	Idh3a	2953960	2619770	2751670	4109700	3108775	2142330	2272680	2166020	2275380	2.2141e+06	1.40408	0.0399755
Q9CR76	Transmembrane protein 186	Tmem186	84043.1	90285.5	78060.1	99381.7	87942.6	69186.5	82997	64596.8	72245.7	72256.5	1.21709	0.039995
P51885	Lumican	Lum	43414.7	34859.8	33845	26544.6	34666	59597.4	42964.4	41155	61226.4	51235.8	0.676598	0.0400222
Q8C6B0	Methyltransferase like 7A1	Tmt1a	1858120	2541930	2319410	1059670	1.94478e+06	2571880	2818040	3078490	2906090	2843625	0.68391	0.0400328
P25118	Tumor necrosis factor receptor superfamily member 1A	Tnfrsf1a	6271.22	12384.6	9570.47	NA	9408.76	5209.37	6081.03	3306.15	5067.09	4915.91	1.91394	0.0400371
Q9DCB8	Iron-sulfur cluster assembly 2 homolog, mitochondrial	Isca2	145583	134521	127822	210440	154592	108689	108637	94135.3	105474	104234	1.48312	0.0400455
Q5SVL6	Rap1 GTPase-activating protein 2	Rap1gap2	17522.7	15550.9	18412.1	10607.5	15523.3	11617.8	11119.3	11110.5	9241.58	10772.3	1.44104	0.0401895
Q9CYA0	Protein disulfide isomerase Creld2	Creld2	130975	158693	152302	60544.6	125629	199910	174685	196691	175930	186804	0.672516	0.0402411
O35143	ATPase inhibitor, mitochondrial	Atp5if1	5289030	4435780	4002130	7020440	5186845	3409390	3838320	3205170	3146920	3399950	1.52557	0.0402415
Q8R3V5	Endophilin-B2	Sh3glb2	29821.2	32256.6	25925.3	20031	27008.5	32659.9	36196.7	35178.6	33146.2	34295.3	0.787527	0.0402462
Q80U63	Mitofusin-2	Mfn2	154452	151520	142248	155536	150939	131233	135253	144905	144681	139018	1.08575	0.0402649
P27659	Large ribosomal subunit protein uL3	Rpl3	454087	557238	577807	255684	461204	637216	639066	719499	644483	660066	0.698724	0.0403048
Q6PAM1	Alpha-taxilin	Txlna	11550	11650.4	11358.4	6495.54	10263.6	16172.1	14243.8	15054.6	11830.4	14325.2	0.716469	0.0403334
Q9DCS9	NADH dehydrogenase [ubiquinone] 1 beta subcomplex subunit 10	Ndufb10	1785120	1589240	1682270	2525270	1895475	1290040	1382750	1301810	1367370	1.33549e+06	1.41931	0.040389
P30999	Catenin delta-1	Ctnnd1	243852	286100	317960	178018	256482	181802	180786	149947	186796	174833	1.46702	0.0405722
P62962	Profilin-1	Pfn1	807842	742893	661722	566905	694840	994734	973552	745574	869120	895745	0.775712	0.0406683
Q91VF2	Histamine N-methyltransferase	Hnmt	19248.1	13016.2	12846.7	10071.6	13795.6	18144.4	17154.3	21758	22594	19912.7	0.692807	0.0406767
Q9D0F9	Phosphoglucomutase-1	Pgm1	1461990	1402720	1240030	1084020	1297190	1724500	1532640	1441260	1567180	1566395	0.828137	0.0407467
Q8VCH8	UBX domain-containing protein 4	Ubxn4	69670.4	70402.3	78687.9	49833.9	67148.6	86881.7	74720.3	90229.9	92510.1	86085.5	0.780022	0.040838
O08600	Endonuclease G, mitochondrial	Endog	468997	428458	399398	618303	478789	353927	362922	337594	352565	351752	1.36116	0.0408574
Q9DBU0	Transmembrane 9 superfamily member 1	Tm9sf1	216968	238212	224633	98305.8	194530	276624	274820	289495	275334	279068	0.697069	0.0408692
D3YZP9	Coiled-coil domain-containing protein 6	Ccdc6	31812.2	28424.6	18005.2	18220.5	24115.6	36356.2	33820.2	30506.1	34627.9	33827.6	0.712898	0.0408847
Q05144	Ras-related C3 botulinum toxin substrate 2	Rac2	56295	37659.1	16185.3	24676.9	33704.1	54893.9	62517.3	54052.6	56108.5	56893.1	0.592411	0.0409711
Q8VEE1	LIM and cysteine-rich domains protein 1	Lmcd1	32884.5	31314	37472.7	21866.3	30884.4	43140.3	40791.7	36166.1	40657.2	40188.8	0.768482	0.040992
A0A1L1SVG6	Choline transporter-like protein	Slc44a2	57069	77346.5	65937.7	NA	66784.4	131013	105844	78942.5	142950	114687	0.582317	0.0409954
P47856	Glutamine--fructose-6-phosphate aminotransferase [isomerizing] 1	Gfpt1	45290.5	48123.9	41305.9	35338.9	42514.8	49632.6	48505.6	50054.2	51168.9	49840.3	0.85302	0.0410325
Q9D154	Leukocyte elastase inhibitor A	Serpinb1a	74292.1	59746.9	56354.8	40184.9	57644.7	36994.7	39866.8	39650.6	40934.7	39361.7	1.46449	0.0410339
Q9CZG3	COMM domain-containing protein 8	Commd8	44383.4	48078.3	44684.2	50259.2	46851.3	41172	40571.3	44818.7	34752.3	40328.6	1.16174	0.0410457
Q9QYY8	Spastin	Spast	5992.31	12313.5	9951.48	NA	9419.1	17540.4	11626.6	16699.4	15736.8	15400.8	0.611598	0.0410764
Q99JN2	Kelch-like protein 22	Klhl22	20462.4	33771.7	25283.8	20928.9	25111.7	39221.9	32944.8	31847	32876.2	34222.5	0.733778	0.041082
P62900	Large ribosomal subunit protein eL31	Rpl31	499839	585172	659458	230238	493677	737077	715240	784969	722085	739843	0.667273	0.0411162
Q925N1	Sideroflexin-4	Sfxn4	15883.9	25151.8	18452	17796.7	19321.1	12651	NA	11142.1	13860.7	12551.3	1.53937	0.0411428
Q8K019	Bcl-2-associated transcription factor 1	Bclaf1	6663.04	12843.4	9790.1	7020.57	9079.28	11249.1	23329.8	15385.6	16307.6	16568	0.548	0.0411447
P55288	Cadherin-11	Cdh11	9841.73	9894.75	9125.37	NA	9620.62	10628.1	14278.9	12885.9	16319.2	13528	0.711162	0.0412285
Q9R0E2	Procollagen-lysine,2-oxoglutarate 5-dioxygenase 1	Plod1	49616.3	53893.4	47857.4	31057.7	45606.2	64559.2	53009.9	59315.2	65003.4	60471.9	0.754171	0.0412882
Q922R8	Protein disulfide-isomerase A6	Pdia6	953614	963089	1008740	375698	825285	1196480	1130720	1284720	1298180	1227525	0.672316	0.0413124
P51859	Hepatoma-derived growth factor	Hdgf	51848	46445.4	32256.5	40470.4	42755.1	76467	58928.9	47131.4	65438.2	61991.4	0.689694	0.0413649
Q03734	Serine protease inhibitor A3M	Serpina3m	82140.3	60445.6	47544	19829.9	52489.9	15608	26403.5	14612.2	15718.8	18085.6	2.9023	0.0415218
Q9CZ13	Cytochrome b-c1 complex subunit 1, mitochondrial	Uqcrc1	5983270	5675080	5438890	7964420	6265415	4799320	4678020	4728970	4872450	4769690	1.31359	0.0415218
Q9D110	5-formyltetrahydrofolate cyclo-ligase	Mthfs	299272	261535	224523	364261	287398	198232	187705	179558	243030	202131	1.42184	0.0416026
P56480	ATP synthase subunit beta, mitochondrial	Atp5f1b	26122300	22803600	25470100	35544800	27485200	19794900	21071700	19557400	20584400	20252100	1.35715	0.0417305
Q80Y37	Heat shock transcription factor, Y-linked 2	Hsfy2	65265.7	166944	116613	127804	119157	267593	217919	347438	140806	243439	0.489472	0.0417884
Q3UFF7	Lysophospholipase-like protein 1	Lyplal1	561899	530192	469418	922129	620910	283742	362662	306691	426143	344810	1.80073	0.0418132
Q64339	Ubiquitin-like protein ISG15	Isg15	27835.8	39351.5	27240	21910.2	29084.4	45902.4	41582	32774.7	50844.2	42775.8	0.679926	0.0418175
Q8QZZ8	Ras-related protein Rab-38	Rab38	18109.2	25089.1	20941.1	18299.9	20609.8	26431.3	23457.9	28060.8	24373.8	25581	0.805671	0.0418499
O09164	Extracellular superoxide dismutase [Cu-Zn]	Sod3	103264	136647	148724	69302.7	114484	161203	153097	164444	165797	161135	0.710487	0.0418568
Q9EQX4	Allograft inflammatory factor 1-like	Aif1l	881334	975068	992696	543046	848036	644535	577784	560638	466894	562463	1.50772	0.0419067
Q9WUB7	Chloride channel protein ClC-Ka	Clcnka	25103.6	50831.3	51397.9	33737.7	40267.6	22359.7	10384.3	23036	27963.4	20935.8	1.92338	0.04193
Q7TMM9	Tubulin beta-2A chain	Tubb2a	107744	95564.3	93810.7	70299.1	91854.5	79676.1	62539.3	60366.4	72008.2	68647.5	1.33806	0.0419634
O54734	Dolichyl-diphosphooligosaccharide--protein glycosyltransferase 48 kDa subunit	Ddost	840172	909457	979497	341342	767617	1058090	1153710	1267010	1148740	1.15689e+06	0.663519	0.0419746
Q8BHL8	Proteasome inhibitor PI31 subunit	Psmf1	50305.2	39075.2	30523.1	32827.9	38182.8	32620.5	22589.9	16365	23974.8	23887.5	1.59844	0.0420119
Q9JJ06	Glycoprotein-N-acetylgalactosamine 3-beta-galactosyltransferase 1	C1galt1	102903	126117	111383	44285.3	96172.1	143627	145782	159273	130547	144807	0.664139	0.0420468
Q9CQA3	Succinate dehydrogenase [ubiquinone] iron-sulfur subunit, mitochondrial	Sdhb	7934150	6918700	7213500	10736500	8.20071e+06	5832620	6287970	5624190	5972290	5.92927e+06	1.38309	0.0421669
Q9R1V6	Disintegrin and metalloproteinase domain-containing protein 22	Adam22	10555.2	8943.42	6325.21	NA	8607.94	13610.2	11087.6	16173.3	11856.7	13182	0.65301	0.0421964
Q3UGC7	Eukaryotic translation initiation factor 3 subunit J-A	Eif3j1	56332.1	48276.2	48122	33352.1	46520.6	61665.4	64286.7	56494.8	56697.7	59786.2	0.778117	0.0422807
Q3TDQ1	Dolichyl-diphosphooligosaccharide--protein glycosyltransferase subunit STT3B	Stt3b	538373	642275	654909	226578	515534	755291	765496	856154	744134	780269	0.660713	0.0423811
Q9JJF9	Signal peptide peptidase-like 2A	Sppl2a	81794.2	88001.4	116532	31379.6	79426.8	120774	123536	127246	129169	125181	0.634494	0.0423979
Q8VHH5	Arf-GAP with GTPase, ANK repeat and PH domain-containing protein 3	Agap3	5792.11	5019.44	6203.49	3866.18	5220.31	3882.84	4353.13	3508.41	2533.19	3569.39	1.46252	0.0424199
Q9Z211	Peroxisomal membrane protein 11A	Pex11a	588995	610174	459412	253380	477990	686360	703688	661604	709344	690249	0.69249	0.0424381
Q99JG3	Annexin A13	Anxa13	88689	53053.7	132495	30951.6	76297.3	138282	210953	119793	142763	152948	0.498846	0.042448
P54071	Isocitrate dehydrogenase [NADP], mitochondrial	Idh2	9921210	8497770	9947220	13193800	10390000	7245480	7912850	7670660	8285900	7.77872e+06	1.33569	0.0425734
Q01237	3-hydroxy-3-methylglutaryl-coenzyme A reductase	Hmgcr	12152.5	22662.3	18423.8	13151.5	16597.5	36470.7	24882.8	26853.7	20674.5	27220.4	0.609745	0.0426006
Q8VEK3	Heterogeneous nuclear ribonucleoprotein U	Hnrnpu	80978	88618.9	85592.3	82207.3	84349.1	130941	85579.5	106157	136163	114710	0.735324	0.0426151
Q02248	Catenin beta-1	Ctnnb1	373362	406426	529667	294101	400889	265878	303686	250135	268277	271994	1.47389	0.0426372
P61358	Large ribosomal subunit protein eL27	Rpl27	579904	618972	764018	322035	571232	806192	827424	840922	768151	810672	0.70464	0.0426739
D3YU39	Choline phosphotransferase 1	Chpt1	17085.8	30688.1	29724	3973.16	20367.8	41686.8	30675.2	47926	36004.2	39073.1	0.521274	0.042688
Q6PIP5	NudC domain-containing protein 1	Nudcd1	17194	21579	15152	12656.2	16645.3	20683.7	27187.5	21338.3	21998.6	22802	0.729992	0.0427877
Q99MJ6	Na(+)/H(+) exchange regulatory cofactor NHE-RF4	Nherf4	103814	123226	113602	57752.4	99598.6	126112	181649	128396	172117	152068	0.654959	0.0428095
A0A1L1SQP8	FXYD domain-containing ion transport regulator	Fxyd2	2024520	2736760	2889660	1551960	2300725	1381470	1254700	1511430	1708510	1.46403e+06	1.5715	0.0431805
Q8BUK6	Protein Hook homolog 3	Hook3	30427.7	34992.1	37257.8	18670.2	30337	40739.2	40507.1	44367.6	39446.2	41265	0.735173	0.0431812
A6H5Z3	Exocyst complex component 6B	Exoc6b	10066.6	10508.4	13561.4	6360.38	10124.2	16491.6	13258.5	12768.1	15677.5	14548.9	0.695872	0.0432535
Q00898	Alpha-1-antitrypsin 1-5	Serpina1e	56123	66475.4	59628.6	27334.7	52390.4	101797	189951	98221.8	82672.9	118161	0.443383	0.04338
Q9CQ40	Large ribosomal subunit protein mL49	Mrpl49	250907	219253	207199	310519	246970	185066	200618	157933	190838	183614	1.34505	0.0434842
Q61578	NADPH:adrenodoxin oxidoreductase, mitochondrial	Fdxr	287116	196770	253601	342113	269900	189714	189367	196306	193276	192166	1.40452	0.0435286
G3X922	DnaJ heat shock protein family (Hsp40) member C13	Dnajc13	167851	206399	223642	88186.3	171520	232329	252839	279904	244788	252465	0.67938	0.0435957
Q9CQL6	Large ribosomal subunit protein bL35m	Mrpl35	125023	121936	126121	199995	143269	106963	98006.2	86011.2	79136.4	92529.2	1.54836	0.0436321
P01921	H-2 class II histocompatibility antigen, A-D beta chain	H2-Ab1	148616	55264	53098.8	18491.9	68867.7	172854	103636	208806	151849	159286	0.432352	0.0436508
P56392	Cytochrome c oxidase subunit 7A1, mitochondrial	Cox7a1	337409	295021	328661	465527	356654	253173	265404	248007	274114	260174	1.37083	0.0436932
Q8C1Y8	Vacuolar fusion protein CCZ1 homolog	Ccz1	76040.8	81751	73858.5	38280	67482.6	93825.5	87508.6	93498.4	98068.7	93225.3	0.723865	0.0437287
Q8BR76	Meckelin	Tmem67	37790.6	35622.9	35169.2	40370.4	37238.3	43791.7	41841.8	59021.6	45719.9	47593.8	0.782419	0.0437761
Q9DCX2	ATP synthase subunit d, mitochondrial	Atp5pd	4989510	4590540	4569750	6882790	5.25815e+06	3856440	3970460	3763560	3825000	3853865	1.36438	0.0437901
Q9JJI8	Large ribosomal subunit protein eL38	Rpl38	283262	300001	337185	158202	269662	319192	418122	505649	392156	408780	0.659677	0.0437949
O35316	Sodium- and chloride-dependent taurine transporter	Slc6a6	468402	611273	652932	320382	513247	263887	378636	303268	301138	311732	1.64644	0.0438277
Q9EQP2	EH domain-containing protein 4	Ehd4	280021	364265	379907	151560	293938	536102	432777	363757	502620	458814	0.640648	0.0438504
Q99J25	rRNA methyltransferase 1, mitochondrial	Mrm1	29340.9	23749.7	24910	35053.8	28263.6	22288.6	24489.2	15910.4	16428.2	19779.1	1.42896	0.0438959
Q9Z2D0	Myotubularin-related protein 9	Mtmr9	18452.5	19059.1	24132.6	11663.1	18326.8	23922.9	26094.1	25135.2	24609.9	24940.5	0.734821	0.0439133
Q60714	Long-chain fatty acid transport protein 1	Slc27a1	335832	328486	339927	212205	304112	204457	249231	195720	230948	220089	1.38177	0.0441023
Q3UN90	LYR motif-containing protein 9	Lyrm9	23363.7	29128.1	26831.2	39495.1	29704.5	8536.22	22156.5	22298.7	17680.8	17668.1	1.68126	0.0441253
E9Q555	E3 ubiquitin-protein ligase RNF213	Rnf213	18534.2	19128.3	18507.7	15964.9	18033.8	24541.1	21427	26993.3	18766.4	22932	0.786404	0.044129
Q8K3J1	NADH dehydrogenase [ubiquinone] iron-sulfur protein 8, mitochondrial	Ndufs8	2613290	2406370	2424480	3519510	2.74091e+06	2024610	2120480	2011330	2113720	2067535	1.32569	0.0441787
P10630	Eukaryotic initiation factor 4A-II	Eif4a2	369651	382531	394550	224993	342931	403596	466490	494918	453385	454597	0.754363	0.044188
Q3UTD9	Small integral membrane protein 15	Smim15	17842.8	23506.8	NA	5808.14	15719.2	36257.4	NA	31277.5	28815.8	32116.9	0.489438	0.0442183
Q9QYA2	Mitochondrial import receptor subunit TOM40 homolog	Tomm40	486930	430804	449770	562215	482430	360263	424709	405401	412059	400608	1.20424	0.0442516
P52825	Carnitine O-palmitoyltransferase 2, mitochondrial	Cpt2	2021720	1782770	1700420	2999400	2.12608e+06	1301180	1395240	1274680	1466410	1.35938e+06	1.56401	0.0442582
P67984	Large ribosomal subunit protein eL22	Rpl22	683013	750545	826189	376644	659098	893794	931151	1012620	855503	923267	0.713876	0.0442786
Q9D0M5	Dynein light chain 2, cytoplasmic	Dynll2	575724	610156	567428	335097	522101	743530	658167	676256	677143	688774	0.758015	0.0443888
Q9R099	Transducin beta-like protein 2	Tbl2	60985.9	82533.6	74247	30744.6	62127.8	91552.6	86144.8	101194	89396.2	92071.9	0.674775	0.0444198
Q9D8Y0	EF-hand domain-containing protein D2	Efhd2	78881.6	62019.6	63442.6	38307.4	60662.8	90693.3	78015.4	82004.1	81138.5	82962.8	0.731205	0.0444713
Q91ZW2	GDP-fucose protein O-fucosyltransferase 1	Pofut1	25197.9	30201.2	28693.7	12007.2	24025	35932.8	35821.9	35965.1	31676.4	34849.1	0.689402	0.0445177
Q80XM9	Solute carrier family 66 member 2	Slc66a2	16947	23661.3	15825.2	10956.2	16847.4	25849.7	26602.2	20133.9	25185.5	24442.8	0.689259	0.0445367
A0A0R4J0I1	Serine (or cysteine) peptidase inhibitor, clade A, member 3K	Serpina3k	123881	84858	71667.9	40846.6	80313.4	144108	311438	154360	154285	191048	0.420384	0.044539
Q78XF5	Oligosaccharyltransferase complex subunit OSTC	Ostc	161110	171049	183140	68747.7	146012	208322	204091	236270	210251	214734	0.679967	0.0445724
P09405	Nucleolin	Ncl	149118	143251	125253	99936.1	129390	189873	144407	166664	163101	166011	0.779402	0.0445792
Q9QUK9	Trypsin-5	Try5	20452.6	21171.7	26026.7	7239.1	18722.5	6610.8	11824	7854.6	5583.1	7968.12	2.34968	0.0446081
P56379	ATP synthase subunit ATP5MPL, mitochondrial	Atp5mpl	877206	574248	784358	1363840	899913	316370	623658	354174	477735	442984	2.03148	0.0449739
Q5XKN4	Protein jagunal homolog 1	Jagn1	31617.2	55497.4	49942.9	22911.9	39992.3	54479.7	55985.1	65316.6	70489.8	61567.8	0.649566	0.0450015
Q8VCN9	Tubulin-specific chaperone C	Tbcc	82112.3	80223.8	71151.3	65688.3	74793.9	98559	104274	77633.3	89265.9	92433.1	0.809169	0.0450356
P62281	Small ribosomal subunit protein uS17	Rps11	567113	614783	687931	311186	545253	725151	756590	811545	736220	757376	0.719924	0.0451517
Q6PEE3	Ribonucleoside-diphosphate reductase subunit M2 B	Rrm2b	7113.8	4911.81	3325.61	4579.32	4982.64	7311.27	7138.15	NA	9553.66	8001.03	0.622749	0.0452057
Q99P58	Ras-related protein Rab-27B	Rab27b	6571.17	3623.42	NA	4654.45	4949.68	8993.45	9197.95	10108.4	5737.55	8509.34	0.581676	0.0452287
Q61190	Interleukin-10 receptor subunit beta	Il10rb	5588.61	9148.8	9145.25	NA	7960.89	26718.4	14535.5	16631.3	NA	19295.1	0.412587	0.0452718
Q91VA7	Isocitrate dehydrogenase [NAD] subunit, mitochondrial	Idh3b	1396710	1268690	1302510	1997800	1.49143e+06	1037300	1044060	1006400	1133340	1055275	1.41331	0.0453199
P31650	Sodium- and chloride-dependent GABA transporter 3	Slc6a11	565205	580637	679036	306141	532755	274129	344715	370132	312816	325448	1.63699	0.0453339
Q61735	Leukocyte surface antigen CD47	Cd47	157773	223589	235143	88503.3	176252	233744	308172	270821	266328	269766	0.653351	0.0453386
Q99N89	Large ribosomal subunit protein mL43	Mrpl43	238613	199944	190166	304030	233188	168986	180409	159706	158452	166888	1.39727	0.045359
Q6PE84	Stomatin-like protein 3	Stoml3	71361.7	79867.6	81096.8	40799.5	68281.4	102601	122988	77869.7	102482	101485	0.672821	0.0453686
Q8BMP6	Golgi resident protein GCP60	Acbd3	119045	175315	123453	66525	121084	195848	154807	212283	177535	185118	0.654093	0.045373
Q9D773	Large ribosomal subunit protein uL2m	Mrpl2	119591	97717.7	105607	149685	118150	88082.6	87127.6	92695.7	88789.4	89173.8	1.32494	0.0454167
Q31125	Zinc transporter SLC39A7	Slc39a7	14510.6	27846.8	33423.4	9928.91	21427.4	27109.6	43773.7	40411.8	41778.2	38268.3	0.559926	0.0454276
Q9WVP1	AP-1 complex subunit mu-2	Ap1m2	46981.8	49613.9	44222.9	29283.6	42525.6	33957.5	32499	27319.8	27295	30267.8	1.40498	0.0454313
P24638	Lysosomal acid phosphatase	Acp2	277375	271053	260820	151871	240280	325336	305738	324658	308550	316070	0.760209	0.045496
P10605	Cathepsin B	Ctsb	5013220	4186860	4218520	3389790	4.2021e+06	3211820	3316140	3409200	3484640	3355450	1.25232	0.0456002
Q99LA8	Dipeptidase	Dpep1	NA	23949.3	39367.1	3185.58	22167.3	48284.9	NA	54692.7	55907	52961.5	0.418555	0.0456686
P61294	Ras-related protein Rab-6B	Rab6b	36610.3	42960.5	44329.9	24165.2	37016.5	26668.6	23022.1	26938.4	24202.9	25208	1.46844	0.0457443
Q9D0M3	Cytochrome c1, heme protein, mitochondrial	Cyc1	7601540	7138020	7093180	10961100	8198460	5501670	5644180	6019250	6170400	5833875	1.40532	0.0457481
Q9D4B1	Phosphatidylcholine:ceramide cholinephosphotransferase 2	Sgms2	14228.6	17536.2	13563.1	10187.2	13878.8	7392.97	10740.9	10187.3	10253.1	9643.57	1.43917	0.0458984
B2KF50	UHRF1 (ICBP90) binding protein 1	Bltp3a	59194.8	57343.5	66897.6	87469.5	67726.4	38264.5	56847.2	44062.6	51326.8	47625.3	1.42207	0.0459557
Q9WV89	Syntaxin-binding protein 4	Stxbp4	28681.8	28973.2	40578.3	34239	33118.1	39298.5	43628.9	37925.1	42917.9	40942.6	0.80889	0.0459597
O88425	Nucleoside diphosphate kinase 6	Nme6	47218.1	38578	46063.8	68702	50140.5	36910.9	35475.5	30272.5	30809.2	33367	1.5027	0.0459919
O55242	Sigma non-opioid intracellular receptor 1	Sigmar1	74560.5	97431.1	96385.1	45743.2	78530	131552	130059	105775	96735.8	116030	0.676805	0.0460011
Q8CHH9	Septin-8	Septin8	58321.3	88136.9	80671	43229.8	67589.8	95253.4	84638.8	96675.2	106156	95680.9	0.706408	0.0460276
Q9CQF4	Mitochondrial transcription rescue factor 1	Mtres1	61428.1	49242.9	65921.3	76680.1	63318.1	75397.9	74696.4	85546	79869.1	78877.4	0.802741	0.0460599
Q9CZH7	Matrix-remodeling-associated protein 7	Mxra7	858180	1273150	852407	329531	828317	1286940	1167320	1411190	1570260	1.35893e+06	0.609537	0.0460706
Q6GV12	3-ketodihydrosphingosine reductase	Kdsr	58232	77165.1	99918.6	40376.6	68923.1	105503	93258.7	113466	98763.7	102748	0.670798	0.0461538
Q78PY7	Staphylococcal nuclease domain-containing protein 1	Snd1	321926	393152	394976	152630	315671	447014	450949	500233	449296	461873	0.683458	0.046229
Q80TH2	Erbin	Erbin	120078	125918	139039	90267.1	118826	91408.2	101554	84444.5	88256.4	91415.8	1.29984	0.0462512
P35230	Regenerating islet-derived protein 3-beta	Reg3b	660965	405479	324804	297359	422152	128591	314747	157956	155264	189140	2.23196	0.0462846
Q4FZG9	NADH dehydrogenase [ubiquinone] 1 alpha subcomplex subunit 4-like 2	Ndufa4l2	53090.1	51967.4	41869	18993	41479.9	71911.5	58490.9	57435	93428.1	70316.4	0.589903	0.0463558
Q62433	Protein NDRG1	Ndrg1	2572680	2744860	2780420	1682000	2444990	1284710	2136520	1311930	1759070	1.62306e+06	1.50641	0.0463594
Q4VA53	Sister chromatid cohesion protein PDS5 homolog B	Pds5b	389124	278706	239496	356255	315895	150127	289338	176550	187117	200783	1.57332	0.0463788
Q61096	Myeloblastin	Prtn3	373434	246679	219074	301919	285276	NA	178369	185788	172452	178870	1.59488	0.0464272
P28665	Murinoglobulin-1	Mug1	68714.1	60027.8	49330.5	40823.8	54724.1	85826.3	156414	78839	88892.6	102493	0.53393	0.0464331
Q8CI85	Carbonic anhydrase 12	Ca12	268858	312957	382704	169220	283435	127567	221486	133695	154579	159332	1.7789	0.0464336
P61982	14-3-3 protein gamma	Ywhag	219927	223417	213056	160543	204236	267731	227931	235197	265369	249057	0.820036	0.0464675
Q8VHK9	ATP-dependent DNA/RNA helicase DHX36	Dhx36	20290	22426.9	22914.7	15428.7	20265.1	24782.9	25072.9	24877.6	23704.9	24609.6	0.823463	0.0464864
Q3UK06	Uncharacterized protein	Cyp4f16	6763.78	3913.74	3110.96	NA	4596.16	1083.3	NA	1965.84	816.569	1288.57	3.56687	0.0464979
Q9Z2V5	Histone deacetylase 6	Hdac6	42068.6	40206.3	36905.6	34428.1	38402.2	32019.9	37248.4	30455.9	28069.6	31948.5	1.202	0.046656
Q91XL3	UDP-glucuronic acid decarboxylase 1	Uxs1	62398.3	63452.6	69388.3	25474	55178.3	80152.6	74308.2	88845.1	81870.6	81294.1	0.678749	0.046697
Q9CR60	Vesicle transport protein GOT1B	Golt1b	21016	20043.1	27505	10764.3	19832.1	31923.4	24700.8	34919	28607.7	30037.7	0.66024	0.0467163
P09535	Insulin-like growth factor II	Igf2	23150.2	26876	17476.1	21571.8	22268.5	36866.6	31330.1	25825.5	26834.4	30214.2	0.737023	0.0468056
Q6ZQK5	Arf-GAP with coiled-coil, ANK repeat and PH domain-containing protein 2	Acap2	10609.3	13813.3	10782.5	7518.37	10680.9	12456.6	14923.2	14284.7	15442.2	14276.7	0.748134	0.0468228
P08121	Collagen alpha-1(III) chain	Col3a1	16437.7	12691.1	10621.3	NA	13250	40794.7	16759.6	27564.1	31463.3	29145.4	0.454618	0.0468326
Q8CI51	PDZ and LIM domain protein 5	Pdlim5	209933	187087	228074	129661	188689	138221	139513	131027	131401	135040	1.39728	0.0468532
O88783	Coagulation factor V	F5	11644.5	13396.9	10851.6	3611.32	9876.08	18644.1	18864.9	11455.4	18681.7	16911.5	0.583985	0.0468658
Q69ZS8	Kazrin	Kazn	34465	42308.8	38270.2	32092.5	36784.1	20537.2	19606.1	13554.1	37504.7	22800.5	1.6133	0.0468884
P48722	Heat shock 70 kDa protein 4L	Hspa4l	72039.4	71542	54005.9	57927.9	63878.8	91021.8	81498.7	67004.4	84512.4	81009.3	0.788536	0.0470416
Q91X34	Bile acid-CoA:amino acid N-acyltransferase	Baat	36697.8	34336.3	29202.2	16303.4	29134.9	14902.1	17859.7	NA	8729.2	13830.3	2.1066	0.0470548
Q99JY4	TraB domain-containing protein	Trabd	99437.8	89125.6	100407	110299	99817.4	88654.5	83793.4	89472.9	91345.6	88316.6	1.13022	0.0470873
Q9D8T7	SRA stem-loop-interacting RNA-binding protein, mitochondrial	Slirp	309732	272949	264957	389516	309288	232604	258976	213515	233597	234673	1.31796	0.0470932
Q61508	Extracellular matrix protein 1	Ecm1	57833.5	74302	68671	30957.2	57940.9	109683	60973.3	102082	110210	95737.1	0.605209	0.0471276
O70404	Vesicle-associated membrane protein 8	Vamp8	254532	305812	409723	144725	278698	430653	389458	467174	402397	422420	0.659764	0.0471912
B1ASP2	Tyrosine-protein kinase	Jak1	10970.5	12277.6	12663.3	5898.58	10452.5	21830.2	16007	12546.2	16085.2	16617.2	0.629019	0.0472443
O35386	Phytanoyl-CoA dioxygenase, peroxisomal	Phyh	1126730	950179	1036690	385154	874688	1236370	1313880	1274240	1357760	1.29556e+06	0.675142	0.0472638
A0A2R8VJW0	Aconitase 2, mitochondrial (Fragment)	Aco2	274377	272521	259101	372906	294726	198123	232780	239009	231895	225452	1.30727	0.0473859
P98195	Probable phospholipid-transporting ATPase IIB	Atp9b	11514.7	17291.9	16984.4	NA	15263.7	19459.8	22296.2	25280.1	18729.6	21441.4	0.711877	0.047443
Q7TMC8	L-fucose kinase	Fcsk	17189.1	17657.4	16880.4	16268.2	16998.8	16135.5	13813.4	15511	16246.2	15426.5	1.10192	0.0474482
Q8VEA4	Mitochondrial intermembrane space import and assembly protein 40	Chchd4	625170	563544	638039	794616	655342	508456	558572	502014	544595	528409	1.24022	0.0474593
A2AJB2	Transmembrane protein 141	Tmem141	51628.7	37275.8	43415.8	60923.4	48310.9	32403.8	26886.1	37156.4	39072.5	33879.7	1.42595	0.0474644
Q8BKG3	Inactive tyrosine-protein kinase 7	Ptk7	37354.5	42011.8	40429	19156	34737.8	52681.7	41268.2	52995.8	51358.1	49575.9	0.700699	0.0476005
Q9CPY1	Large ribosomal subunit protein mL51	Mrpl51	148020	112238	124809	176386	140363	116935	90928.5	107130	94170.3	102291	1.3722	0.047636
Q8BR63	Protein FAM177A1	Fam177a1	20002.7	28687.9	22011.3	13658.9	21090.2	45174.3	32273.8	25947.8	31660	33764	0.624636	0.047683
Q9CY16	Small ribosomal subunit protein bS1m	Mrps28	185357	171704	169946	237867	191218	156229	147213	149040	153044	151382	1.26316	0.0477156
Q9CQA6	Small ribosomal subunit protein mS37	Chchd1	67218.6	56339.1	64408.8	78032.1	66499.6	48815.2	60429.6	54791.5	50670.4	53676.7	1.23889	0.0477612
Q80W94	2-acylglycerol O-acyltransferase 2	Mogat2	26930.1	39176	30105	21879.1	29522.5	20185.8	22590.8	19300.6	19092.8	20292.5	1.45485	0.0478861
Q9D125	Small ribosomal subunit protein mS25	Mrps25	224515	195651	174048	241474	208922	166924	173624	175055	170440	171511	1.21813	0.0479098
O70496	H(+)/Cl(-) exchange transporter 7	Clcn7	76143.2	86739.3	82832.8	43305.1	72255.1	98500.5	88879.5	100552	104420	98088	0.736635	0.0480517
P08752	Guanine nucleotide-binding protein G(i) subunit alpha-2	Gnai2	1046520	1344670	1328280	712376	1.10796e+06	1460930	1474560	1463660	1507450	1476650	0.750321	0.0481049
Q811C2	Cysteine protease ATG4C	Atg4c	11811.3	12047.7	8596.13	6883.04	9834.54	7537.96	7531.3	4823.58	4479.35	6093.05	1.61406	0.048128
Q9D1M7	Peptidyl-prolyl cis-trans isomerase FKBP11	Fkbp11	90554.4	80036.1	90314.7	40005.4	75227.6	114356	103370	110024	97428.6	106295	0.707728	0.0481979
Q9DBQ7	Protein-associating with the carboxyl-terminal domain of ezrin	Scyl3	21224.5	19273.3	15892.4	10164	16638.5	29685.2	21597.3	23213.2	22283.2	24194.7	0.687693	0.048209
Q7TN89	GTPase ERas	Eras	12921.1	13286.9	14906.6	9640.61	12688.8	10691.9	9340.75	9564.26	9856.21	9863.28	1.28647	0.0482915
P15327	Bisphosphoglycerate mutase	Bpgm	14782.9	11005.1	19874	8594.09	13564	29338.1	22391	15372.9	24878.7	22995.2	0.589864	0.0483849
P16546	Spectrin alpha chain, non-erythrocytic 1	Sptan1	921876	1118140	1292600	711903	1.01113e+06	714002	740814	648870	688060	697936	1.44874	0.0483928
Q9Z0Y1	Dynactin subunit 3	Dctn3	73277.2	78273.6	74153.4	58565	71067.3	51057.8	66644.9	57558.6	55532	57698.3	1.2317	0.048446
P27048	Small nuclear ribonucleoprotein-associated protein B	Snrpb	118706	89493.3	90282	60754	89808.8	121348	116451	115788	155892	127370	0.705103	0.0486832
O55029	Coatomer subunit beta'	Copb2	154370	158732	124191	105049	135586	169408	158288	168912	177090	168424	0.805022	0.0487963
P47811	Mitogen-activated protein kinase 14	Mapk14	76065.1	65933.2	65528.6	49487.5	64253.6	97141.4	86517.1	70205.4	80655.7	83629.9	0.768309	0.0488417
P51437	Cathelicidin antimicrobial peptide	Camp	73743.4	77439	69441.4	NA	73541.3	29742.3	66029.5	38050.4	56530.3	47588.1	1.54537	0.048914
Q640N1	Adipocyte enhancer-binding protein 1	Aebp1	6855.91	4362.78	3109.3	2949.48	4319.37	11526.8	5627.2	7262.35	14313.7	9682.51	0.4461	0.0489653
O88393	Transforming growth factor beta receptor type 3	Tgfbr3	5200.07	5835.3	10375.7	4483.92	6473.75	11958	8867.96	9038.4	11159.7	10256	0.631215	0.049033
Q9D8P4	Large ribosomal subunit protein bL17m	Mrpl17	322993	285360	298614	448636	338901	246052	264976	239433	229808	245067	1.38289	0.0490591
Q9CZN8	Glutamyl-tRNA(Gln) amidotransferase subunit A, mitochondrial	Qrsl1	116551	113454	104113	160375	123623	89626.6	94342.4	88948.2	96845	92440.6	1.33733	0.0491094
A0A0B4J1J2	Immunoglobulin kappa chain variable 5-43 (Fragment)	Igkv5-43	57778.9	65119.7	67625.9	22257.4	53195.5	20399.6	40293.9	18991.8	16238.8	23981	2.21823	0.0491172
Q8K2C6	NAD-dependent protein deacylase sirtuin-5, mitochondrial	Sirt5	128104	117687	123214	180047	137263	100447	92799.2	104070	106785	101025	1.3587	0.0491652
P08249	Malate dehydrogenase, mitochondrial	Mdh2	12778500	10691500	11535800	16769500	12943825	9205370	10034400	9392450	9781950	9.60354e+06	1.34782	0.0491732
Q8BRF7	Sec1 family domain-containing protein 1	Scfd1	83373.5	101686	105005	43425.3	83372.4	125689	105313	127061	123145	120302	0.693026	0.0491879
P97351	Small ribosomal subunit protein eS1	Rps3a	864027	889324	945580	423748	780670	1021800	1107610	1155690	1054260	1084840	0.719617	0.0492664
Q8K0Q5	Rho GTPase-activating protein 18	Arhgap18	64255.7	64988	59463	37555.5	56565.6	73576.9	71276.4	71351.9	73869.8	72518.8	0.780013	0.0492875
Q91VX9	Transmembrane protein 168	Tmem168	146098	162582	158112	64489.1	132820	184816	191228	221968	178605	194154	0.684097	0.0493665
Q9R0Q3	Transmembrane emp24 domain-containing protein 2	Tmed2	278162	308274	314511	130473	257855	383800	339105	398724	354550	369045	0.698709	0.0493874
Q6ZQM0	E3 ubiquitin-protein ligase rififylin	Rffl	11167	16638.3	17317.1	14948.6	15017.8	20797	18519.6	26072.2	17649.1	20759.5	0.723417	0.0494853
Q7TML3	Solute carrier family 35 member F2	Slc35f2	93743.9	94492.9	119659	53210.4	90276.6	41034.9	63539.1	63402.2	46912.1	53722.1	1.68044	0.0495769
Q3TBV3	RDD domain-containing protein	Fam8a1	32589.1	37733.8	44086.8	27062.5	35368.1	49457.8	42144.9	47161.6	42469.9	45308.6	0.780604	0.049577
Q9D1D4	Transmembrane emp24 domain-containing protein 10	Tmed10	316277	369291	371164	150854	301896	451359	393041	475865	425544	436452	0.691706	0.0496634
Q6ZQ88	Lysine-specific histone demethylase 1A	Kdm1a	402334	549936	387655	246863	396697	562370	559413	618857	499008	559912	0.708499	0.0497596
Q8BGF6	ELMO domain-containing protein 2	Elmod2	49698.9	50784.6	49108	49102.8	49673.6	38344.5	48259.3	47010.4	42664.3	44069.6	1.12716	0.0498592
P59438	BLOC-2 complex member HPS5	Hps5	136955	121514	94365.6	123950	119196	224107	169338	154254	135450	170787	0.697922	0.0498842
Q61288	Serine/threonine-protein kinase receptor R3	Acvrl1	2884.88	3611.41	3391.93	NA	3296.07	10182	5198.58	5011.68	7751.79	7036.01	0.468458	0.0500771
Q8CIW6	Solute carrier family 26 member 6	Slc26a6	29004.3	31126.1	35159.1	17298.6	28147	14603.4	19200.2	19879.6	19492.1	18293.8	1.53861	0.0501188
J3QMX0	Ribonuclease P 14 subunit	Rpp14	49633	44954.6	42186.7	52832.6	47401.7	39277.2	34322.5	45351.4	38506.2	39364.3	1.20418	0.0501251
P11627	Neural cell adhesion molecule L1	L1cam	28353.2	49168.7	56421.1	25614.3	39889.3	15840.7	21063.8	16457.9	27325	20171.8	1.97747	0.0501689
Q3TL33	EF-hand domain-containing protein	Calu	41765.8	56898.1	48715.4	23782.9	42790.6	63706.3	50894.1	69848.7	66754.4	62800.9	0.681369	0.0501912
Q9CQ54	NADH dehydrogenase [ubiquinone] 1 subunit C2	Ndufc2	2866680	2429810	2490080	3853640	2.91005e+06	1963260	2150630	2175530	2103550	2.09824e+06	1.3869	0.0503376
P63158	High mobility group protein B1	Hmgb1	137715	119325	131423	88888	119338	155095	152199	132323	157578	149299	0.799322	0.0504892
Q922Q5	Adenosine 3'-phospho 5'-phosphosulfate transporter 2	Slc35b3	114229	103244	110717	45930.6	93530.1	132430	122301	158186	134322	136810	0.683651	0.0505001
Q80Y55	BSD domain-containing protein 1	Bsdc1	35786.3	34258	21947.2	28251.8	30060.8	37490.1	39723.2	38917.2	35949.7	38020.1	0.790657	0.0505291
Q3TYD4	Arylsulfatase G	Arsg	27575	22201.7	26283.1	15100.7	22790.1	30984.8	36096.6	26896.7	30252.9	31057.8	0.733798	0.0505653
Q922R1	Phagosome assembly factor 1	Phaf1	6371.62	3631.36	7340.99	3632.91	5244.22	8080.27	6272.86	9109.32	8563.19	8006.41	0.655003	0.0506016
P29391	Ferritin light chain 1	Ftl1	658609	358136	265190	405352	421822	210542	245455	177457	222071	213881	1.97222	0.0506428
Q9QYJ0	DnaJ homolog subfamily A member 2	Dnaja2	171528	173991	189174	128916	165902	189284	196781	204039	204070	198544	0.835596	0.0508113
Q04447	Creatine kinase B-type	Ckb	48012.9	44216.8	50893.1	36641.2	44941	69868.9	57717.7	45994.3	64962.5	59635.8	0.75359	0.0508356
P17182	Alpha-enolase	Eno1	2527820	2512210	2511700	1909080	2.3652e+06	2067510	1930130	1674960	2059320	1932980	1.2236	0.0508414
P48193	Protein 4.1	Epb41	238048	259880	328561	188273	253690	160421	218400	159275	159336	174358	1.455	0.050932
B2RUG5	EG214403 protein	Cfhr4	13860.5	11778	13991.7	5501.65	11283	13202.6	24857.7	19879.1	17709.5	18912.2	0.596596	0.0509434
P68510	14-3-3 protein eta	Ywhah	154767	158995	165023	118620	149351	193387	169544	166293	190811	180009	0.829689	0.050968
Q3UJ81	Nuclear envelope phosphatase-regulatory subunit 1	Cnep1r1	14285.6	14324.1	8849.04	NA	12486.2	14896.7	18955.1	25798.9	22992.2	20660.7	0.604347	0.0510235
P00920	Carbonic anhydrase 2	Ca2	728008	721803	712713	521380	670976	531629	543118	404665	586931	516586	1.29887	0.0510254
Q8VEG6	CCR4-NOT transcription complex subunit 6-like	Cnot6l	15866.2	18251.9	14635.6	3284.26	13009.5	19792.1	24282.2	20999.3	20700.3	21443.5	0.606688	0.0510733
A0A1D5RL88	Cadherin 16 (Fragment)	Cdh16	8667.81	8500.06	7852.82	NA	8340.23	14872.2	12464.7	NA	9847.6	12394.8	0.67288	0.0511401
P36536	GTP-binding protein SAR1a	Sar1a	205652	189874	125939	109360	157706	211047	188735	272385	254647	231704	0.680638	0.0512148
Q9WV91	Prostaglandin F2 receptor negative regulator	Ptgfrn	22351.6	19330.6	24501	NA	22061.1	19584.7	18787.3	15987.3	18067.6	18106.7	1.21839	0.0513516
O35054	Claudin-4	Cldn4	24673	48974.5	39794.9	16641.6	32521	13370.6	17631.3	16961.1	8657.85	14155.2	2.29746	0.0514952
P26039	Talin-1	Tln1	247456	276186	248893	146529	229766	306757	298291	286290	308737	300019	0.765839	0.0515418
Q8CGF4	Sec24 related gene family, member C (S. cerevisiae)	Sec24c	143482	154987	149967	63069.8	127876	180271	192010	183997	170409	181672	0.703887	0.0515424
P27612	Phospholipase A-2-activating protein	Plaa	56142.8	52610.7	43859.2	36276.1	47222.2	53892.8	59489.1	60208.3	61690	58820.1	0.802825	0.0515573
Q8VDD8	WASH complex subunit 1	Washc1	26625.2	28527	28006.6	16222	24845.2	36024.4	27548.8	33520.3	38043.9	33784.3	0.735406	0.0515795
Q3U3X7	E3 ubiquitin/ISG15 ligase TRIM25	Trim25	38030.7	33056.2	30687.5	23205.7	31245	33856.9	43066.9	48004.5	41316.4	41561.2	0.751784	0.051629
Q9Z1G4	V-type proton ATPase 116 kDa subunit a 1	Atp6v0a1	150114	175871	185087	92790.3	150966	191778	209973	215242	195352	203086	0.743357	0.0516511
Q99J56	Derlin-1	Derl1	226474	306800	263128	123214	229904	345041	317592	335642	309168	326861	0.70337	0.0516668
P61979	Heterogeneous nuclear ribonucleoprotein K	Hnrnpk	377167	389875	379849	231643	344634	449197	425846	429471	443956	437118	0.788423	0.0516895
Q61081	Hsp90 co-chaperone Cdc37	Cdc37	74235.4	83684.6	72946.7	57492.9	72089.9	90388.6	78718.6	88356.4	89674.4	86784.5	0.830677	0.0517214
Q61599	Rho GDP-dissociation inhibitor 2	Arhgdib	21984.2	23574.5	17909	12551.8	19004.9	35357.8	27984.6	20310	31440.8	28773.3	0.660504	0.0517749
Q8CHS8	Vacuolar protein sorting-associated protein 37A	Vps37a	9339.22	10537.1	7266.01	5061.75	8051.02	4852.24	6111.89	3146.96	5011.92	4780.75	1.68405	0.0517775
Q9D394	Protein RUFY3	Rufy3	97502	107460	116675	55205.2	94210.6	127010	139356	131573	117565	128876	0.731017	0.0518165
Q9D1P0	Large ribosomal subunit protein uL13m	Mrpl13	343776	318537	306057	469006	359344	273354	271406	261538	268228	268632	1.33768	0.0518239
P00687	Alpha-amylase 1	Amy1	92037.6	138867	125994	55495.5	103099	60469.7	65204.2	55300.5	46361.4	56833.9	1.81403	0.0518922
P07091	Protein S100-A4	S100a4	39743	40957.9	40044.5	39795.8	40135.3	59305.6	52348.1	40246.5	47554.1	49863.6	0.804902	0.0519427
Q9CPW9	Methionine aminopeptidase 1D, mitochondrial	Metap1d	45551.3	43227.4	45232.5	74326.6	52084.4	29533.9	33892.5	33228	37919.6	33643.5	1.54813	0.052033
O55101	Synaptogyrin-2	Syngr2	188093	157555	156249	47534.8	137358	174484	258826	331046	221891	246562	0.557094	0.0520837
Q7TN98	Cytoplasmic polyadenylation element-binding protein 4	Cpeb4	57112.5	63905.5	65886.7	49810.5	59178.8	51791.6	46216.9	53395.2	42294.8	48424.6	1.22208	0.0521832
Q9CQ88	Tetraspanin-31	Tspan31	73271.8	66611.8	66042.8	22063.5	56997.5	86970.5	79516.5	108892	82907.1	89571.5	0.636335	0.0522907
O55142	Large ribosomal subunit protein eL33	Rpl35a	882636	851645	948150	378619	765262	972036	1168320	1254710	1058950	1113504	0.687256	0.0524206
P28661	Septin-4	Septin4	123746	169400	154909	79582.6	131909	210686	159041	175782	211736	189311	0.696786	0.0524556
Q5SSZ5	Tensin-3	Tns3	20773.8	25858.8	25869	18263.1	22691.2	28809.8	32205.3	29545.4	48468.5	34757.2	0.652847	0.052477
Q8VCE1	DnaJ homolog subfamily C member 28	Dnajc28	49663.3	47478.7	48535	67179.2	53214.1	43116.4	42444.5	37415.1	42909.4	41471.3	1.28315	0.0524835
P62960	Y-box-binding protein 1	Ybx1	128621	155930	232008	106827	155846	210051	202349	288484	247616	237125	0.657234	0.0524852
A0A0J9YUG5	Methyltransferase like 27 (Fragment)	Mettl27	24802.7	27258.4	20551	12026.4	21159.6	27618.1	32664.8	35535.8	26798.5	30654.3	0.690266	0.0525532
Q9CQV4	Reticulophagy regulator 3	Retreg3	142618	199813	160156	64342.4	141732	216926	239096	225104	182953	216020	0.656108	0.0526506
Q80ZD3	Sodium-independent sulfate anion transporter	Slc26a11	57842.8	60727.8	63414.1	33104.1	53772.2	67345.4	69212.4	74238.2	73424	71055	0.756769	0.0526941
Q922E4	Ethanolamine-phosphate cytidylyltransferase	Pcyt2	36797.5	33853.2	32951.2	23627.7	31807.4	41934.9	37165.8	36620.4	43758.6	39869.9	0.797779	0.0527381
Q99P65	Equilibrative nucleoside transporter 3	Slc29a3	127397	128357	129854	74076.3	114921	147534	156422	160733	136187	150219	0.765024	0.0527874
Q9ET30	Transmembrane 9 superfamily member 3	Tm9sf3	789958	873257	903744	311002	719490	1074210	977192	1224660	1028560	1.07616e+06	0.668575	0.0528077
Q9WUB4	Dynactin subunit 6	Dctn6	79036.7	68711.7	71666.2	52237.6	67913.1	55550.9	48626.1	55842.5	54791.3	53702.7	1.26461	0.0529708
Q9CXI5	Mesencephalic astrocyte-derived neurotrophic factor	Manf	130558	154511	171926	59815.4	129203	191029	177970	210586	183739	190831	0.677052	0.0530263
Q9CZG9	PDZ domain-containing protein 11	Pdzd11	42305.7	43995.5	82451.6	41111.1	52466	26637.6	33921.2	23593.8	27203.9	27839.1	1.88461	0.0530473
Q91XD7	Protein disulfide isomerase Creld1	Creld1	61035.7	67908.1	66944.2	27331.7	55804.9	80139.2	75007.2	83404.9	78534.3	79271.4	0.703973	0.0531415
O54818	Tumor protein D53	Tpd52l1	34539.7	41487.8	27523.5	24788.8	32085	24004	22948.3	22688.6	22559.2	23050	1.39197	0.0531462
P63028	Translationally-controlled tumor protein	Tpt1	170340	159886	170024	114037	153572	112957	131581	114200	120523	119815	1.28174	0.0532309
O08786	Cholecystokinin receptor type A	Cckar	10545.3	11213.2	12256	3767.44	9445.49	12799	20415	15831.3	13515	15640.1	0.603928	0.0532448
Q8K305	Kinetochore-associated protein NSL1 homolog	Nsl1	7409.45	4112.86	5825.6	6809.04	6039.24	7187.62	11158.7	NA	14322.6	10889.6	0.554586	0.0532636
Q8VBX6	Multiple PDZ domain protein	Mpdz	31906	33332.1	36226.9	19688.1	30288.3	36294.6	45553.9	40323.3	38725.8	40224.4	0.752983	0.0532673
Q07079	Insulin-like growth factor-binding protein 5	Igfbp5	42168.9	45585.5	41519.1	18379.9	36913.3	58512.1	55703.4	56755.7	44212.3	53795.9	0.686174	0.0533278
Q05793	Basement membrane-specific heparan sulfate proteoglycan core protein	Hspg2	68795	63698.3	63328.3	35908.4	57932.5	80885.9	73979.2	76131.6	73901.7	76224.6	0.760024	0.0533577
Q9D0B5	Thiosulfate sulfurtransferase/rhodanese-like domain-containing protein 3	Tstd3	61282.5	50588.8	46688.7	63798.9	55589.7	48157.8	40254.8	46843.1	44140.7	44849.1	1.23948	0.0533794
P35288	Ras-related protein Rab-23	Rab23	35114.8	34571.5	35947.7	26839.5	33118.4	37499.8	37052.8	41067.4	47345.3	40741.3	0.812894	0.0535087
Q61469	Phospholipid phosphatase 1	Plpp1	98667.1	128097	93333.5	41327.6	90356.3	155998	116999	129192	156453	139660	0.646971	0.0535317
Q8K297	Procollagen galactosyltransferase 1	Colgalt1	71527.4	69166.6	71344.4	38995.5	62758.5	92632.8	73161.7	95131.3	80800.4	85431.6	0.734605	0.053565
Q3U5F4	Threonylcarbamoyl-AMP synthase	Yrdc	6201.47	6639.19	4649.39	7888.71	6344.69	8848.08	10879.4	NA	7686.06	9137.85	0.694331	0.0536376
Q8BHN3	Neutral alpha-glucosidase AB	Ganab	703123	893882	917793	339063	713465	1003960	1021670	1091920	1030390	1036985	0.688019	0.0536621
Q8BKZ9	Pyruvate dehydrogenase protein X component, mitochondrial	Pdhx	538151	481931	520208	724275	566141	417840	449831	442130	433366	435792	1.29911	0.0536852
Q3U422	NADH dehydrogenase [ubiquinone] flavoprotein 3, mitochondrial	Ndufv3	419017	375099	252399	646439	423238	207684	277367	220775	170720	219136	1.93139	0.0537187
Q8CGC4	Protein LSM14 homolog B	Lsm14b	6884.02	10757.6	7974.15	2367.62	6995.85	12177.8	12750.5	8824.62	15657.3	12352.6	0.566348	0.0537581
Q9Z247	Peptidyl-prolyl cis-trans isomerase FKBP9	Fkbp9	107865	127586	140473	53653.9	107394	162133	145498	161776	148063	154368	0.695707	0.0538062
Q9EQP6	Arrestin-C	Arr3	9735.76	5216.75	9709.95	7292.43	7988.72	11001.5	10508.2	12925.2	19116.7	13387.9	0.596712	0.0539737
Q62422	Osteoclast-stimulating factor 1	Ostf1	69156.1	68512.2	56265.5	50087.6	61005.3	89910.9	67676.8	80134.6	71458.4	77295.2	0.789252	0.0541502
P35564	Calnexin	Canx	800352	1056260	1070540	442572	842431	1161250	1165520	1369770	1161030	1.21439e+06	0.693706	0.0543169
Q3U276	Succinate dehydrogenase assembly factor 1, mitochondrial	Sdhaf1	54973.9	52306.8	58662.8	76533.6	60619.3	37741.4	37850.1	58063.6	37636.4	42822.9	1.41558	0.0543493
Q9CR20	Immediate early response 3-interacting protein 1	Ier3ip1	122118	131496	169449	50549.2	118403	171643	165308	203298	183002	180813	0.654838	0.0545359
A0A0R4J1L2	Eukaryotic translation elongation factor 1 delta (guanine nucleotide exchange protein)	Eef1d	18354.1	13328.2	10887.8	15456.8	14506.7	11358.6	8895.79	11515.8	4428.78	9049.74	1.603	0.0546185
Q60865	Caprin-1	Caprin1	144877	163451	178851	99402.8	146645	184604	207270	193769	176518	190540	0.76963	0.0546587
P14206	Small ribosomal subunit protein uS2	Rpsa	930118	1025740	1087800	540679	896084	1194000	1189560	1304920	1120700	1202295	0.745311	0.0546861
Q5EBG8	Uncharacterized protein C1orf50 homolog		10247.8	6769.37	10745.2	12514	10069.1	17459.8	9945.54	17200.1	16006.8	15153.1	0.664492	0.0546987
Q9D3P8	Plasminogen receptor (KT)	Plgrkt	148167	134254	117016	128814	132063	118860	106680	114932	119917	115097	1.1474	0.0547114
P50136	2-oxoisovalerate dehydrogenase subunit alpha, mitochondrial	Bckdha	779534	650747	763195	982107	793896	589363	663849	577466	655148	621456	1.27748	0.0547218
Q921S7	Large ribosomal subunit protein mL37	Mrpl37	411595	354335	356804	533527	414065	303519	330851	310208	308138	313179	1.32214	0.0547743
Q80TY0	Formin-binding protein 1	Fnbp1	14340.7	13769.8	15604	9457.75	13293.1	21893.9	14337.7	18600.9	17817.2	18162.4	0.731899	0.0547819
Q05BC3	Echinoderm microtubule-associated protein-like 1	Eml1	10584	13517.1	9330.72	NA	11143.9	17687.3	23641.9	15418.1	14385.8	17783.3	0.626653	0.0548336
Q8CIB5	Fermitin family homolog 2	Fermt2	53779.4	57856.7	45276.8	31371.6	47071.1	57793.4	74287.1	58520.9	64083.8	63671.3	0.739283	0.0549481
Q61710	IB3/5-polypeptide	Cntrl	57128.9	49402.5	43825.5	75650.4	56501.8	34429.3	NA	34259.5	38739.7	35809.5	1.57784	0.0550347
Q61391	Neprilysin	Mme	381904	683133	692688	283710	510359	685163	791451	880344	749846	776701	0.657085	0.0552079
Q9D6N5	Dr1-associated corepressor	Drap1	23241.2	20295.1	23087.8	NA	22208	29628.4	33673.6	23528.5	27982.4	28703.2	0.773712	0.0552128
A0A0R4J0L5	Conserved oligomeric Golgi complex subunit 6	Cog6	12498.7	14434.5	18202	NA	15045.1	23481.5	19412.8	22669.8	17032.4	20649.1	0.728606	0.0553949
O70570	Polymeric immunoglobulin receptor	Pigr	81804.4	100047	85113.2	26754.4	73429.8	119062	122665	137637	91679.1	117761	0.62355	0.0554396
Q9WVC3	Caveolin-2	Cav2	19675.3	32881.3	28994.5	13568.1	23779.8	43072.9	32307.7	32957.1	34646.2	35746	0.665244	0.0554438
A0A2Z4SX67	MHC class II antigen D (Fragment)	H2-D1	124999	150233	97605.8	NA	124279	289233	182347	165564	206390	210884	0.589327	0.0555157
Q60710	Deoxynucleoside triphosphate triphosphohydrolase SAMHD1	Samhd1	103001	94474.4	79077.4	86617.2	90792.5	155409	126415	95605	114219	122912	0.738679	0.0556346
O70546	Lysine-specific demethylase 6A	Kdm6a	68134.3	104914	80432	87383.7	85216	68518.1	75265.6	43596.4	54465.5	60461.4	1.40943	0.0557035
O70131	Ninjurin-1	Ninj1	32133.1	25619.7	21476.7	NA	26409.8	14140.2	19970.4	10523.9	21481	16528.9	1.5978	0.0557061
O35737	Heterogeneous nuclear ribonucleoprotein H	Hnrnph1	174299	238814	226641	138435	194547	281128	251023	229644	259481	255319	0.761977	0.0557372
Q99KG5	Lipolysis-stimulated lipoprotein receptor	Lsr	60320.8	59195.5	56563.7	37231.4	53327.8	44353.2	38612.5	40874.8	34656.1	39624.2	1.34584	0.0558187
Q8BVL3	Sorting nexin-17	Snx17	55053.7	49927.6	61265.5	25759.5	48001.6	66629.5	60229.7	70277.5	72783.8	67480.1	0.711344	0.0558251
J3QP37	Small integral membrane protein 22	Smim22	40704.1	45171.7	61061.8	18880.6	41454.6	49448.9	66935.9	81718	71995.5	67524.6	0.613918	0.0558254
Q9QXS1	Plectin	Plec	166571	184955	188295	121524	165336	141610	113603	124233	126581	126507	1.30694	0.055847
Q9DAV9	Trimeric intracellular cation channel type B	Tmem38b	14264.3	29828.2	24633	9769.05	19623.6	31109.5	30631.4	29716.6	30746.4	30551	0.642324	0.0558776
P62835	Ras-related protein Rap-1A	Rap1a	163749	203393	238386	106736	178066	233768	235363	278066	249119	249079	0.714898	0.0560389
Q9CQ19	Myosin regulatory light polypeptide 9	Myl9	315824	319407	363362	227824	306604	357011	369587	390038	388033	376167	0.815074	0.0562339
Q9Z1K8	Y+L amino acid transporter 1	Slc7a7	204831	250803	256450	111726	205952	103795	157154	108940	118261	122038	1.68762	0.0564123
A0A087WSK5	UBX domain protein 4 (Fragment)	Ubxn4	34379.1	28858.4	29244.5	29733.7	30553.9	43794.3	31490	50120.8	66395.8	47950.2	0.637201	0.0564261
Q11204	CMP-N-acetylneuraminate-beta-galactosamide-alpha-2,3-sialyltransferase 2	St3gal2	7882.2	6145	7588.17	NA	7205.12	6258.74	NA	4403.13	4601.55	5087.81	1.41616	0.0564683
Q02858	Angiopoietin-1 receptor	Tek	14079.5	16422.6	16121.9	4433.75	12764.4	22766.3	16485.5	19942.9	21387	20145.4	0.633615	0.0564798
P84089	Enhancer of rudimentary homolog	Erh	13772.5	17770	18176.2	13170	15722.2	23438.6	18124.5	19861.5	30941.8	23091.6	0.680861	0.0565725
Q91W59	RNA-binding motif, single-stranded-interacting protein 1	Rbms1	21782.4	25910.3	26417.2	8295.36	20601.3	44015.5	23763.3	32990	38717.7	34871.6	0.590776	0.0565783
Q9JMC3	DnaJ homolog subfamily A member 4	Dnaja4	8912.96	9591.97	10302.4	4249.94	8264.32	16558.5	10295.9	15092.3	10714.4	13165.3	0.627736	0.0565802
Q8BMB3	Eukaryotic translation initiation factor 4E type 2	Eif4e2	34904.5	30550.4	34664.7	25211.9	31332.9	43308.2	33635.8	39808.1	37337	38522.3	0.81337	0.0566212
P42859	Huntingtin	Htt	39128.6	45179.5	48265	28479.6	40263.2	49223.7	51446.8	52846.2	49431.7	50737.1	0.793565	0.0566391
Q9QXY1	Tight junction protein ZO-3	Tjp3	18126	20840.3	33727.3	21339.7	23508.3	13526.2	16073.8	17199.2	13207.6	15001.7	1.56704	0.0566818
Q8CH72	E3 ubiquitin-protein ligase TRIM32	Trim32	17980.6	11878.2	13304.9	11967.8	13782.9	16704.3	15563.5	20389.2	20634.9	18323	0.752218	0.0567132
Q9D7P6	Iron-sulfur cluster assembly enzyme ISCU	Iscu	424427	387922	326602	556105	423764	293675	319382	302280	319183	308630	1.37305	0.0568251
Q9Z2A0	3-phosphoinositide-dependent protein kinase 1	Pdpk1	15108.5	14979.1	10035.5	9524.31	12411.9	9311.3	7691.18	5487.02	9996.18	8121.42	1.52829	0.0568396
P55284	Cadherin-5	Cdh5	36432.1	40556.7	33649	14239.3	31219.3	53897.5	45138.3	42335.9	43655.2	46256.7	0.674913	0.0568727
P97450	ATP synthase-coupling factor 6, mitochondrial	Atp5pf	2861280	2488080	2229080	3941910	2.88009e+06	1885230	2215460	1845300	1941760	1.97194e+06	1.46054	0.0569039
O35874	Neutral amino acid transporter A	Slc1a4	19095.6	23931.3	17065.2	9308.32	17350.1	24402.9	30690.9	27585.8	21195.5	25968.8	0.668114	0.0569741
P97412	Lysosomal-trafficking regulator	Lyst	NA	868.628	2075.12	3619.81	2187.85	4753.9	NA	5963.46	3840.73	4852.7	0.450853	0.057031
Q91ZV4	2-acylglycerol O-acyltransferase 1	Mogat1	83377	116512	100191	48412.7	87123.2	140217	106035	126428	128111	125198	0.695885	0.0570514
Q62087	Serum paraoxonase/lactonase 3	Pon3	34771.5	34377.9	26432	14421.5	27500.7	39029.4	37334.2	42075.5	37517.9	38989.2	0.705341	0.0570591
O35379	Multidrug resistance-associated protein 1	Abcc1	94042.3	137983	162204	89736.3	120991	88696.2	76497.5	68109.4	80940.2	78560.8	1.5401	0.0570623
Q91UZ5	Inositol monophosphatase 2	Impa2	13281.5	12399.2	11551.3	18732.7	13991.2	11593.6	6973.36	6139.35	11130.5	8959.2	1.56165	0.0570628
Q8BGQ4	Protein O-mannosyl-transferase 2	Pomt2	10998.8	10930.3	13230.6	NA	11719.9	14033.4	13550.7	12827.4	13339.3	13437.7	0.872166	0.0571439
Q8BVN4	Transcription termination factor 4, mitochondrial	Mterf4	616420	473986	499135	727256	579199	439412	476084	383214	441510	435055	1.33132	0.0571998
Q9CXC3	Mitochondrial genome maintenance exonuclease 1	Mgme1	24817	13040.1	16752.1	24148.6	19689.5	13585.9	13939.7	12658	10838.4	12755.5	1.5436	0.0573398
Q6PCQ0	IQ domain-containing protein E	Iqce	7967.03	6878.5	11395.5	NA	8747.01	6576.02	4703.06	6128.9	3047.67	5113.91	1.71043	0.0573434
Q9DBS2	Tumor protein p63-regulated gene 1-like protein	Tprg1l	23105.2	31266.5	22128.1	11412.7	21978.1	31641.6	33756.1	36741.9	27834.7	32493.6	0.676384	0.0574389
O89001	Carboxypeptidase D	Cpd	324725	381888	373033	142335	305495	488652	382207	483060	440084	448501	0.681148	0.0575181
Q925I1	ATPase family AAA domain-containing protein 3	Atad3	525131	425540	423806	653896	507093	381252	393408	363229	377471	378840	1.33854	0.0575341
P62046	Leucine-rich repeat and calponin homology domain-containing protein 1	Lrch1	13409.6	12757.9	21919.8	11338.1	14856.4	22814.2	21761.5	17338.6	28239.2	22538.4	0.659158	0.0575958
Q9JIK9	Small ribosomal subunit protein mS34	Mrps34	539741	453219	452566	675934	530365	422688	392069	380286	422617	404415	1.31144	0.057623
Q99LG2	Transportin-2	Tnpo2	6576.18	5883.31	4228.51	2064.68	4688.17	6581.94	9552.21	6035.09	10521.1	8172.59	0.573646	0.0578336
Q6TCG2	Membrane progesterone receptor epsilon	Paqr9	66497.2	103887	112012	34767.4	79290.9	119751	116135	125079	123873	121210	0.654164	0.0583416
Q8BTY1	Kynurenine--oxoglutarate transaminase 1	Kyat1	476037	421184	366646	287762	387907	608295	463820	442788	562266	519292	0.746992	0.0583903
Q5SQY2	Biorientation of chromosomes in cell division protein 1	Bod1	31310.5	33839.5	29297.1	34498.1	32236.3	24986.6	20328.6	30519.6	29040	26218.7	1.22952	0.0584179
Q504M2	Pyruvate dehydrogenase phosphatase catalytic subunit 2	Pdp2	1183360	1070770	1124980	2030430	1352385	854486	812270	835475	783339	821392	1.64645	0.0584806
Q9D0G0	Large ribosomal subunit protein mL65	Mrps30	186762	161507	162290	248546	189776	138406	147846	145766	134313	141583	1.34039	0.0587026
Q9ER39	Torsin-1A	Tor1a	21578.7	30446.6	32041.4	19859.9	25981.7	31706.3	36161.5	32337.6	33823	33507.1	0.775407	0.0587114
P16110	Galectin-3	Lgals3	293026	496492	463398	164388	354326	179737	202536	151649	153868	171948	2.06066	0.0588383
P05555	Integrin alpha-M	Itgam	84278.4	71916.9	38250	22204.8	54162.5	67398.1	117403	97580.6	99596.7	95494.6	0.567179	0.058917
Q8C0J2	Autophagy-related protein 16-1	Atg16l1	24505.4	27572.8	23591.9	14536.9	22551.8	27316.3	28625.2	35868.6	29850.5	30415.2	0.741464	0.0590087
P03958	Adenosine deaminase	Ada	8605.8	7501.66	18309.6	10565.9	11245.7	18689.9	14288.3	19946.4	17396.6	17580.3	0.639679	0.0590126
P53026	Large ribosomal subunit protein uL1	Rpl10a	837133	1025060	1169280	508446	884980	1228370	1162700	1309690	1198350	1.22478e+06	0.722564	0.0590342
O88327	Alpha-catulin	Ctnnal1	196862	260025	135258	152480	186156	376818	281511	220919	265428	286169	0.650512	0.059119
Q9DBN1	Stimulated by retinoic acid gene 6 protein-like	Stra6l	15494.7	11594.2	18016.3	6442.52	12886.9	19764.8	26968.9	25083.4	14629.8	21611.7	0.596293	0.0591761
P70419	Polypeptide N-acetylgalactosaminyltransferase 3	Galnt3	214849	219078	255195	72671.3	190448	278265	304900	343571	251515	294563	0.646546	0.0592097
Q8VDB2	Dol-P-Man:Man(7)GlcNAc(2)-PP-Dol alpha-1,6-mannosyltransferase	Alg12	25989	24704.4	25624.2	9397.46	21428.8	33925.9	27393.2	31625.6	32291.7	31309.1	0.684426	0.0592243
Q9JHH6	Carboxypeptidase B2	Cpb2	61535.1	39169.3	23376.4	24028.5	37027.3	12874.1	20649.5	18080.5	10694.2	15574.6	2.37742	0.0592305
O88653	Ragulator complex protein LAMTOR3	Lamtor3	143882	138729	137547	71778.5	122984	168142	150603	166850	170962	164139	0.749267	0.059341
Q5U405	Transmembrane protease serine 13	Tmprss13	1252660	1310030	899597	1286020	1.18708e+06	298242	270805	246967	1325700	535428	2.21706	0.0593625
Q6ZWN5	Small ribosomal subunit protein uS4	Rps9	1065490	1100610	1288690	550805	1.0014e+06	1309060	1424510	1518370	1297030	1.38724e+06	0.721863	0.0595741
P52840	Sulfotransferase 1A1	Sult1a1	28137.1	22388.8	29473.3	14122.7	23530.5	13909.9	11514.4	6367.9	20306.9	13024.8	1.80659	0.0597129
Q3TZZ7	Extended synaptotagmin-2	Esyt2	86305.8	105681	110907	50250	88285.9	132882	103337	131469	128022	123928	0.7124	0.0598018
Q8CHC4	Synaptojanin-1	Synj1	12218.9	12339.7	12292.9	9181.9	11508.4	15422	16029.6	11897.5	13849.3	14299.6	0.804802	0.0598804
P26150	3 beta-hydroxysteroid dehydrogenase/Delta 5-->4-isomerase type 3	Hsd3b3	705311	887294	885200	583006	765203	926853	862233	1030130	1024690	960976	0.796276	0.0598847
Q60749	KH domain-containing, RNA-binding, signal transduction-associated protein 1	Khdrbs1	111388	79083.3	103493	45659.6	84906	108907	169274	122838	122151	130792	0.649165	0.0599391
Q9CWQ3	Mitochondrial inner membrane protease ATP23 homolog	Atp23	62604.8	51363.5	40936.8	73407.6	57078.2	43607	43621.3	33937	38787.7	39988.2	1.42737	0.05997
Q9D338	Large ribosomal subunit protein bL19m	Mrpl19	297490	255716	240971	385763	294985	211878	237216	210665	213389	218287	1.35136	0.0599734
Q9CWE0	Mitochondrial fission regulator 1-like	Mtfr1l	108713	127988	128157	154316	129794	100193	88406.7	112767	114498	103966	1.24842	0.0600337
Q8VDR5	Transmembrane protein 267	Tmem267	25746.1	24634.7	30601.9	25302.9	26571.4	35984.9	35498.5	44999.9	73548.1	47507.8	0.559305	0.0600687
Q9DD02	Protein Hikeshi	Hikeshi	11641.3	8502.69	9483.61	6896.46	9131.01	15495.7	10545.3	10799	14946.3	12946.6	0.705284	0.0601214
Q9JKY5	Huntingtin-interacting protein 1-related protein	Hip1r	294683	286315	370675	194685	286590	195468	223023	191408	196892	201698	1.42089	0.0602599
Q8BFW4	E3 ubiquitin-protein ligase TRIM65	Trim65	18809.3	7985.31	NA	9210.03	12001.5	29411.6	NA	24719.8	18367.8	24166.4	0.496621	0.0602758
Q9JIY7	N-acetyltransferase 8	Nat8	756950	1015500	1057350	413892	810923	1069320	1120210	1383460	1178760	1.18794e+06	0.682631	0.0604019
Q9D883	Splicing factor U2AF 35 kDa subunit	U2af1	43276.5	31273.4	38486.2	26190.7	34806.7	35613.2	52384.7	52875.4	49662.3	47633.9	0.730713	0.0604324
Q91VC3	Eukaryotic initiation factor 4A-III	Eif4a3	31537.9	28392.1	34331.8	24713.7	29743.9	34909.1	38023.7	40614.7	31622.5	36292.5	0.81956	0.0606236
Q8BK48	Pyrethroid hydrolase Ces2e	Ces2e	151929	180348	175156	90839.1	149568	199128	183096	228078	196452	201688	0.741579	0.0606408
Q8BUX5	Ammonium transporter Rh type B	Rhbg	85336.2	121512	148152	58599.5	103400	53827.2	NA	43808.6	42303.7	46646.5	2.21667	0.0606594
Q921M4	Golgin subfamily A member 2	Golga2	56218.6	58616.2	52797.3	23896.1	47882.1	83756.1	50001	91112.9	78096.8	75741.7	0.632176	0.0606725
Q9CXW4	Large ribosomal subunit protein uL5	Rpl11	415598	514549	483464	219838	408362	547129	578231	572730	549488	561894	0.72676	0.0607296
Q8BGB5	LIM domain-containing protein 2	Limd2	9169.51	8063.79	7667.86	NA	8300.39	13682.6	12973.9	11267.4	21527.4	14862.8	0.558466	0.0608086
P58242	Acid sphingomyelinase-like phosphodiesterase 3b	Smpdl3b	7736.29	9610.79	6287.27	4601.65	7059	20272	11761.3	16779.1	7333.09	14036.4	0.502908	0.0608252
D3YTT6	Oxysterol-binding protein	Osbpl3	6150.5	8384.68	11625.5	1665.08	6956.44	12359.3	14323.1	15189.2	8994.05	12716.4	0.547044	0.0609818
O35409	Glutamate carboxypeptidase 2	Folh1	1944730	2101600	2943150	907197	1.97417e+06	753843	1348630	912787	850118	966344	2.04292	0.0610196
A0A0R4J1J1	Paroxysmal nonkinesiogenic dyskinesia	Pnkd	48845.9	39477.7	32434.1	61841.7	45649.8	28887.3	34709	32638.4	23905	30034.9	1.51989	0.0610235
Q925N2	Sideroflexin-2	Sfxn2	253776	166080	215015	319000	238468	149180	180285	155697	165146	162577	1.4668	0.0610413
O88697	Serine/threonine-protein kinase 16	Stk16	113705	110388	107531	65471.6	99273.9	129583	123619	174995	123638	137959	0.719591	0.0611106
P62717	Large ribosomal subunit protein eL20	Rpl18a	409094	435155	497736	203023	386252	509088	547213	575122	516376	536950	0.719345	0.0614019
P70122	Ribosome maturation protein SBDS	Sbds	105648	105818	108301	60812.8	95144.9	128423	108803	129724	128600	123888	0.767995	0.0614276
Q8BWW9	Serine/threonine-protein kinase N2	Pkn2	24440.8	27500	31582.4	17160.8	25171	31566.3	31185	31686.2	36401.2	32709.7	0.769528	0.0615601
O70591	Prefoldin subunit 2	Pfdn2	54003.2	57095.3	52024.5	41466.7	51147.4	61026.6	60173.5	55185.3	62654.7	59760	0.85588	0.061579
Q9WV85	Nucleoside diphosphate kinase 3	Nme3	444623	383934	477910	545643	463028	417194	351650	345031	391508	376346	1.23032	0.0615862
O88587	Catechol O-methyltransferase	Comt	333293	404057	380367	219337	334264	420195	447432	409958	445454	430760	0.775986	0.0616541
P62908	Small ribosomal subunit protein uS3	Rps3	721319	755769	868338	352744	674542	898792	946053	1003210	899719	936944	0.719939	0.0617304
A2AQ50	Solute carrier family 12, member 1	Slc12a1	61305.8	138659	188792	93723	120620	49126.2	44142.4	55401.3	73205.3	55468.8	2.17455	0.0617891
P24549	Aldehyde dehydrogenase 1A1	Aldh1a1	479578	291827	265507	238622	318884	233439	144907	198438	167665	186112	1.71339	0.0617928
Q9QYR7	Acyl-coenzyme A thioesterase 3	Acot3	449923	448451	479845	204969	395797	259010	248998	244432	242963	248851	1.5905	0.0618013
P58064	Small ribosomal subunit protein bS6m	Mrps6	256805	219341	248595	352925	269416	205887	197868	203428	204413	202899	1.32784	0.0618088
A0A2I3BQS8	Predicted gene, 55359	Gm55359	37839.6	23012.2	27151.3	48455.6	34114.7	29015.6	19233.4	13571.9	9686.81	17876.9	1.90831	0.061859
Q5U680	Mitochondrial S-adenosylmethionine carrier protein	Slc25a26	57593.5	46380.1	50591.6	58129.4	53173.7	42070.4	48907	44423.5	47641.5	45760.6	1.162	0.0619502
Q9DCU0	Membrane progestin receptor gamma	Paqr5	64581.3	71606.7	65604.2	51918.1	63427.6	47922.4	58346.1	48683.6	54569.5	52380.4	1.2109	0.0619768
P03893	NADH-ubiquinone oxidoreductase chain 2	mt-Nd2	730597	558134	667050	943470	724813	478783	593651	538647	512886	530992	1.36502	0.0619871
Q9DCV4	Regulator of microtubule dynamics protein 1	Rmdn1	358514	319461	363316	562506	400949	269896	264290	287412	278914	275128	1.45732	0.0620573
P59270	Galactosylgalactosylxylosylprotein 3-beta-glucuronosyltransferase 2	B3gat2	29128.7	22669.3	20383.1	14922	21775.8	27225.1	30085.5	31003.6	27173.7	28872	0.754218	0.0620803
Q61495	Desmoglein-1-alpha	Dsg1a	18303.4	10828	10942.4	10702.9	12694.2	36594.4	16888.1	30611.2	16198.5	25073	0.506288	0.0620813
Q8R1V4	Transmembrane emp24 domain-containing protein 4	Tmed4	365072	421498	455467	209216	362813	554069	415570	609979	498333	519488	0.698406	0.0620938
Q8BGW1	Alpha-ketoglutarate-dependent dioxygenase FTO	Fto	6743.24	5575.1	3589.52	NA	5302.62	9503.87	9940.13	6811.02	NA	8751.67	0.605898	0.0621519
Q9CPQ3	Mitochondrial import receptor subunit TOM22 homolog	Tomm22	294100	247643	222000	367469	282803	181091	237374	171048	217184	201674	1.40228	0.0622324
Q8R086	Sulfite oxidase, mitochondrial	Suox	874588	769955	864979	1270040	944890	580847	734572	724589	675468	678869	1.39186	0.0622624
Q60967	Bifunctional 3'-phosphoadenosine 5'-phosphosulfate synthase 1	Papss1	61846.7	54830.7	55245.1	24934.7	49214.3	75776.8	59370.1	68046.2	79232.6	70606.4	0.697023	0.0622946
Q9Z0N1	Eukaryotic translation initiation factor 2 subunit 3, X-linked	Eif2s3x	96459.3	109992	113867	68751.2	97267.4	117735	120198	140711	117000	123911	0.784978	0.0624716
Q9DCU2	Plasmolipin	Pllp	150574	133686	222190	64171.4	142655	216695	262527	240283	184219	225931	0.631411	0.0627427
Q8R3F5	Malonyl-CoA-acyl carrier protein transacylase, mitochondrial	Mcat	163070	149773	141222	222941	169252	123098	120468	119355	140065	125746	1.34597	0.0627437
O35350	Calpain-1 catalytic subunit	Capn1	34280.9	30173.6	26945.5	22690.1	28522.5	40876.2	34690.7	30827.7	37286.5	35920.3	0.794051	0.0627467
Q8BGD6	Neutral amino acid transporter 9	Slc38a9	29622.5	26679.2	30884	14061.8	25311.9	32164.5	36117.9	47918.1	33239.7	37360.1	0.677512	0.0627897
Q9ES74	Serine/threonine-protein kinase Nek7	Nek7	36542.5	35863.7	32552.7	24089.6	32262.1	42718.5	38347	41352.5	36059.6	39619.4	0.814301	0.0628895
Q5SS90	Uncharacterized protein C7orf57 homolog	Gm11992	171059	138659	95134.4	95220.5	125018	81339	80106.7	88398.9	81120.2	82741.2	1.51095	0.0629045
P97816	Protein S100-G	S100g	364197	528306	354189	391211	409476	365760	284118	264494	304884	304814	1.34336	0.062967
Q91ZU6	Dystonin	Dst	61086.1	74850.7	73462.7	44933.8	63583.3	49604.8	44968.6	46066.3	49516.8	47539.1	1.33749	0.0630199
A0A0R4J1H2	Glycerate kinase	Glyctk	166409	160808	178084	310804	204026	335615	225945	373755	313998	312328	0.653243	0.0630238
P36552	Oxygen-dependent coproporphyrinogen-III oxidase, mitochondrial	Cpox	386952	304447	342521	530152	391018	495687	525597	511336	487503	505031	0.774246	0.063035
A0A1W2P820	Lipid droplet-associated hydrolase (Fragment)	Ldah	40802.4	22694.6	41056.7	16619.5	30293.3	63866.7	38396.5	45513.5	48535.5	49078.1	0.617247	0.0630707
Q61205	Platelet-activating factor acetylhydrolase IB subunit alpha1	Pafah1b3	57473.7	41956.1	39066.7	37592.1	44022.2	32755.6	33745.5	33344.6	34463.4	33577.3	1.31107	0.0631203
D3YUP5	Exocyst complex component 3-like 2	Exoc3l2	64563.5	81845.2	80166.6	17705.1	61070.1	106904	88455.7	88241.5	104450	97012.8	0.629506	0.0631339
Q3U2P1	Protein transport protein Sec24A	Sec24a	50213.4	56714	55057.9	29537.4	47880.7	59842.9	61574.3	66188.6	62245	62462.7	0.766548	0.0632385
Q91W92	Cdc42 effector protein 1	Cdc42ep1	53838.5	51062	58440.1	23219.4	46640	67898.7	53951.4	87322.8	73169.8	70585.7	0.660757	0.063263
Q3TJ91	LLGL scribble cell polarity complex component 2	Llgl2	137163	151619	167338	98401.2	138630	104343	104118	95128.3	112819	104102	1.33168	0.0634379
P58735	Sulfate anion transporter 1	Slc26a1	150540	211966	241063	104997	177142	89122.6	132329	98634	97445.3	104383	1.69704	0.0634906
Q1ERP8	CMRF35-like molecule 9	Cd300lg	40141.4	43661.2	51242.3	18705.1	38437.5	79908.7	53837.4	50489.2	57146.4	60345.4	0.636958	0.0635131
Q8K126	Peptide chain release factor 1, mitochondrial	Mtrf1	24417.2	22352	20437.6	31002.2	24552.2	17736.8	19920.4	15630	21232.9	18630	1.31789	0.0636102
Q9QYK5	Heparan-sulfate 6-O-sulfotransferase 1	Hs6st1	12284	8979.52	13524.7	7762.67	10637.7	13991.6	14892.8	15998.6	12090.7	14243.4	0.746851	0.0636141
A0A0B4J1I5	Immunoglobulin kappa chain variable 4-70 (Fragment)	Igkv4-59	38737.2	47999.2	48475.7	NA	45070.7	NA	38185.2	12960.7	23104.1	24750	1.82104	0.0636344
G3UX80	Coiled-coil domain containing 28A	Ccdc28a	7258.19	6053.94	6784.96	9273.94	7342.76	14964.2	8824.06	9037.32	10897.8	10930.8	0.671747	0.0637345
Q8K1Z0	Ubiquinone biosynthesis protein COQ9, mitochondrial	Coq9	1446200	1288680	1370910	2102130	1551980	1088700	1210060	1003500	1166850	1.11728e+06	1.38907	0.0638332
Q91YV9	Post-GPI attachment to proteins factor 4	Pgap4	18736.1	20992.3	20804.3	10490.3	17755.8	27155.8	20804.7	26683.3	22802.9	24361.7	0.728839	0.0638352
Q9D8V7	Signal peptidase complex catalytic subunit SEC11C	Sec11c	20079.8	13111.9	15093	11746	15007.7	24658.5	16969.1	19771.3	20577.2	20494	0.732295	0.063904
O35453	Serine protease hepsin	Hpn	78766.3	92459.4	100638	43743.7	78901.9	100902	112216	122125	102602	109461	0.72082	0.0639347
O70325	Phospholipid hydroperoxide glutathione peroxidase	Gpx4	930861	972251	903174	814608	905224	767064	863587	782625	840290	813392	1.1129	0.0639828
Q9JJE7	Fatty acid desaturase 3	Fads3	50766	69679	63229.6	36274.4	54987.2	70119.1	72807.8	75878	69272.8	72019.4	0.763506	0.0640893
Q8VIJ6	Splicing factor, proline- and glutamine-rich	Sfpq	79488.4	81920.5	83638.3	98672.5	85929.9	142979	97728.6	92199.5	126511	114855	0.748163	0.0641905
Q6P5F9	Exportin-1	Xpo1	39390.4	38736.7	39263.3	29744.6	36783.8	50876	42814	38416.3	47679	44946.3	0.818393	0.0642828
O35465	Peptidyl-prolyl cis-trans isomerase FKBP8	Fkbp8	149454	153664	164636	138285	151510	177048	151436	175143	178494	170530	0.888463	0.0642948
Q80Y19	Rho GTPase-activating protein 11A	Arhgap11a	11859.8	16781.7	6071.95	10585.3	11324.7	48204.3	11923.5	37403	22732.1	30065.7	0.376664	0.0644005
P07214	SPARC	Sparc	33709.8	37840.5	23984.1	7793.12	25831.9	53286	35546.6	42018.7	41525.6	43094.2	0.599428	0.0644665
P97430	Antileukoproteinase	Slpi	92167.1	67671.1	41429	9688.52	52738.9	7448.7	17526.2	12593.4	12317.8	12471.5	4.22875	0.0645504
Q66GT5	Phosphatidylglycerophosphatase and protein-tyrosine phosphatase 1	Ptpmt1	127901	129622	128085	160718	136582	118035	108665	115386	125192	116820	1.16917	0.0646717
Q8K2Y7	Large ribosomal subunit protein uL29m	Mrpl47	192037	185125	176246	283675	209271	152432	162764	145695	147628	152130	1.37561	0.0646834
Q91ZV8	Adhesion G protein-coupled receptor A2	Adgra2	4602.21	3657.58	2784.95	NA	3681.58	1325.49	2592.62	2915.16	2248.77	2270.51	1.62148	0.0647721
O35683	NADH dehydrogenase [ubiquinone] 1 alpha subcomplex subunit 1	Ndufa1	240494	190966	194821	279176	226364	167065	200628	118060	175034	165197	1.37027	0.0648207
Q9CQY5	Magnesium transporter protein 1	Magt1	119087	156004	138063	63583.5	119184	164997	164215	168923	159915	164512	0.72447	0.0649056
A2AWR3	Lysosomal cholesterol signaling protein	Gpr155	12620.6	14006.4	10957.6	8906.29	11622.7	14243.5	13330.2	14486.9	18007.2	15017	0.773974	0.0649095
Q8R2U6	Diphosphoinositol polyphosphate phosphohydrolase 2	Nudt4	36357.4	37763.6	33423.7	27445.3	33747.5	45652.2	38703.2	36830.2	40613.6	40449.8	0.834306	0.0649929
Q9Z0L8	Gamma-glutamyl hydrolase	Ggh	97056.1	79776.1	85844.5	54707.4	79346	62755.4	60740.9	50792.6	58897.8	58296.7	1.36107	0.064998
Q8K2B3	Succinate dehydrogenase [ubiquinone] flavoprotein subunit, mitochondrial	Sdha	5994330	5435780	5604450	8079750	6.27858e+06	4757990	5077210	4851280	4880870	4.89184e+06	1.28348	0.065119
Q99KR7	Peptidyl-prolyl cis-trans isomerase F, mitochondrial	Ppif	848479	675635	765100	1242560	882944	573643	663387	563477	586887	596848	1.47934	0.0652007
Q60803	TNF receptor-associated factor 3	Traf3	8580.69	NA	9164.53	7512.07	8419.1	4050.85	NA	3788.63	7547.35	5128.94	1.64149	0.0652203
Q91W86	Vacuolar protein sorting-associated protein 11 homolog	Vps11	84540.2	100753	88044.8	62707.1	84011.3	108028	98980.7	112929	95800	103934	0.80831	0.0652471
Q9CQQ0	Small integral membrane protein 8	Smim8	48404.9	39950.3	49505.2	52123.5	47496	57027.1	62822.1	64120.4	47513.3	57870.7	0.820725	0.0652988
Q8BY89	Choline transporter-like protein 2	Slc44a2	159445	194411	201669	72493.2	157005	252571	240774	185175	253932	233113	0.673513	0.065299
F6SAX2	RIKEN cDNA 3110009E18 gene (Fragment)	3110009E18Rik	3211.03	4031.16	NA	2810.54	3350.91	4910.36	7403.07	3930.2	5864.12	5526.94	0.606287	0.0654079
Q9CZV8	F-box/LRR-repeat protein 20	Fbxl20	29369.2	38444.6	33210.8	25523.5	31637	39117.7	34529.6	40444.5	40224.4	38579.1	0.820057	0.0654245
Q8BMF4	Dihydrolipoyllysine-residue acetyltransferase component of pyruvate dehydrogenase complex, mitochondrial	Dlat	2814570	2540700	2573510	3742350	2.91778e+06	2179720	2371760	2185200	2356490	2.27329e+06	1.28351	0.0654246
Q8VCL2	Protein SCO2 homolog, mitochondrial	Sco2	162039	168753	161899	232165	181214	145401	140609	148496	134321	142207	1.2743	0.0654371
O70571	[Pyruvate dehydrogenase (acetyl-transferring)] kinase isozyme 4, mitochondrial	Pdk4	39012.9	17016	16980.6	28368.8	25344.6	15674.2	9697.8	11998.9	14862.8	13058.4	1.94086	0.0654408
Q99LE6	ATP-binding cassette sub-family F member 2	Abcf2	50019.8	56730.2	56265	37393.7	50102.2	60788.4	60850.1	64909.2	56942.1	60872.4	0.823068	0.0655198
Q9Z0T9	Integrin beta-6	Itgb6	194748	245518	238691	169357	212078	171283	156590	162328	185390	168898	1.25566	0.0655439
Q8BTY2	Sodium bicarbonate cotransporter 3	Slc4a7	23195.9	23123.8	21168.3	21334.6	22205.7	8184.09	18809.7	15700.4	20769.2	15865.8	1.39959	0.0655812
Q9D1W4	RIKEN cDNA C030006K11 gene	C030006K11Rik	159969	167843	156763	313545	199530	108351	127367	107256	110303	113319	1.76078	0.0657179
Q60716	Prolyl 4-hydroxylase subunit alpha-2	P4ha2	26927.2	25929.9	36469.6	12305.8	25408.1	41116.9	29371.7	39768.7	46000.1	39064.3	0.650417	0.0657415
Q8BPB0	MOB kinase activator 1B	Mob1a	24404.2	28590.4	23410	19125.2	23882.5	31611.7	26084.6	29015.3	29011.6	28930.8	0.825503	0.065747
Q8K0L3	Acyl-coenzyme A synthetase ACSM2, mitochondrial	Acsm2	9786520	8476800	9402150	17123400	1.11972e+07	15154800	17703300	16370500	14547300	15943975	0.702285	0.0657724
Q9ERF3	Superkiller complex protein 8	Skic8	32221.7	50655.9	33607.7	27866.5	36087.9	53345.8	43543.9	48013	47898.4	48200.3	0.748708	0.0658626
P97426	Eosinophil cationic protein 1	Ear1	9965.68	13264.2	14402.6	NA	12544.2	16740	25931.8	20057.1	15449.1	19544.5	0.641826	0.0658858
Q8BGP5	Transmembrane protein 127	Tmem127	6474.49	11003	8692.76	10335.8	9126.51	5586.53	8503.93	5910.72	5290.19	6322.84	1.44342	0.0660279
Q920E5	Farnesyl pyrophosphate synthase	Fdps	19569.3	24003.3	21958.7	23030.3	22140.4	19283.7	16147.6	19444.3	21086.3	18990.5	1.16587	0.0661013
F7BHJ0	Clathrin light chain (Fragment)	Cltb	1013.59	1504.43	7540.77	NA	3352.93	7248.42	13583	8717.87	7263.87	9203.29	0.364319	0.0661094
Q9EQC5	N-terminal kinase-like protein	Scyl1	20790.9	20425	17861.2	18905.6	19495.7	21903.1	20112.3	28096.3	24609.2	23680.2	0.823289	0.0661915
Q9CWV0	Mitochondrial assembly of ribosomal large subunit protein 1	Malsu1	46938.1	34891.9	48141.5	65273.3	48811.2	38396	34873.6	33679.5	30321	34317.5	1.42234	0.066273
Q9DBN4	Putative monooxygenase p33MONOX	P33monox	152588	136543	96858.9	253033	159756	71597.6	82602.8	94875.2	88902.6	84494.6	1.89072	0.0663279
A0A140LI38	Mitochondrial ribosomal protein L48 (Fragment)	Mrpl48	92583.3	75779.3	78002.8	69875.2	79060.1	55613.5	60504	68117.4	74695.3	64732.6	1.22134	0.0663321
Q3UGP8	Putative Dol-P-Glc:Glc(2)Man(9)GlcNAc(2)-PP-Dol alpha-1,2-glucosyltransferase	Alg10b	53025.7	67645.2	68169.8	36414	56313.7	67729.7	79064.7	75784.5	73230.4	73952.3	0.761486	0.0664076
Q99N11	Dual specificity protein phosphatase 22	Dusp22	46019.5	36197.7	48851.2	33517	41146.3	51974.7	46015.1	48954.8	56938.5	50970.8	0.807254	0.066444
Q80UE6	Serine/threonine-protein kinase WNK4	Wnk4	28230.5	33747.8	38484.7	26595.2	31764.5	18563.3	20746	19053.6	31747.9	22527.7	1.41002	0.066462
Q9EPU0	Regulator of nonsense transcripts 1	Upf1	108579	116939	126169	70089.3	105444	138279	127073	144280	128424	134514	0.783889	0.0664694
Q8VCC2	Liver carboxylesterase 1	Ces1	11293.5	23874.3	30596	16251.7	20503.9	90411	189134	76086.8	29443.8	96268.9	0.212985	0.0664869
P50580	Proliferation-associated protein 2G4	Pa2g4	220946	243429	249875	142593	214211	265751	276966	273318	263400	269859	0.793788	0.0665564
Q8VD57	Vesicle transport protein SFT2B	Sft2d2	66518.6	67901.5	87696.4	40701.5	65704.5	86865.7	109510	86416.6	82350.4	91285.7	0.719768	0.0666376
Q99LD8	N(G),N(G)-dimethylarginine dimethylaminohydrolase 2	Ddah2	92728.7	116887	119387	68960.8	99490.9	166271	117716	114878	161718	140146	0.70991	0.0666802
Q6ZWQ7	Signal peptidase complex subunit 3	Spcs3	225994	257766	256944	106262	211742	286679	268608	314219	313929	295859	0.715684	0.066703
Q9CR00	26S proteasome non-ATPase regulatory subunit 9	Psmd9	59717.1	55032.7	51934	45644.6	53082.1	44503.6	48954.2	42859.4	47008.8	45831.5	1.1582	0.0667277
Q7TMK9	Heterogeneous nuclear ribonucleoprotein Q	Syncrip	337371	342585	406997	192111	319766	394054	456902	421000	429268	425306	0.751849	0.0667531
Q922H4	Mannose-1-phosphate guanyltransferase alpha	Gmppa	32528.7	23655.6	20324.8	14575.2	22771.1	28056.1	31383	32012.5	39414.1	32716.4	0.696014	0.0669736
Q9D8S9	BolA-like protein 1	Bola1	122042	107607	98397.7	189664	129428	76971.6	88660	78276.3	87340.1	82812	1.56291	0.0670235
Q9Z1Q5	Chloride intracellular channel protein 1	Clic1	596626	717985	760026	397507	618036	882667	833065	727521	809873	813282	0.759929	0.0670709
Q920I9	WD repeat-containing protein 7	Wdr7	24500.9	26361	24001.8	17249.2	23028.2	27341.9	25782.9	29626.7	28631	27845.6	0.826996	0.0671141
Q9CQX8	Alpha-ketoglutarate dehydrogenase component 4	Mrps36	262412	162589	115237	418196	239608	60236.9	119570	96645.6	72898.9	87337.9	2.74347	0.0671401
Q80XK6	Autophagy-related protein 2 homolog B	Atg2b	5426.09	7447.15	6562.73	6529.08	6491.26	9119.09	7173.82	7655.7	7398.5	7836.78	0.828308	0.0671455
Q60604	Scinderin	Scin	105339	114757	128192	101514	112450	107016	77807.9	81585.6	100609	91754.6	1.22556	0.0671618
Q8K479	Complement C1q tumor necrosis factor-related protein 5	C1qtnf5	11973.1	6224.47	14000.2	NA	10732.6	17417	15553.5	NA	17177	16715.8	0.642061	0.0673567
P20444	Protein kinase C alpha type	Prkca	24124.6	26411	36448.7	16848.7	25958.2	33993.7	38974.5	33250.4	35436.6	35413.8	0.732998	0.0673757
Q91VA1	Choline transporter-like protein 4	Slc44a4	174374	185924	235811	86130.9	170560	221809	284753	241263	236963	246197	0.692778	0.0674333
Q68FH4	N-acetylgalactosamine kinase	Galk2	63368.9	67127.4	60260.8	51470.8	60557	55616.7	53346.6	50811.7	51096.5	52717.9	1.1487	0.067612
Q6NXJ0	Protein WWC2	Wwc2	20534.9	24147.3	23573.2	20297.8	22138.3	24195.6	23488.9	25307	25359.6	24587.8	0.900378	0.0676179
Q99KU0	Vacuole membrane protein 1	Vmp1	84250.5	135443	104010	58423.7	95531.8	136223	125619	174751	124370	140241	0.681199	0.0676587
P35486	Pyruvate dehydrogenase E1 component subunit alpha, somatic form, mitochondrial	Pdha1	3561070	3459170	3592920	5252380	3966385	2965680	3077920	2880210	3091360	3.00379e+06	1.32046	0.0676709
Q9CQT9	GEL complex subunit OPTI	Rab5if	47073.2	56764.3	61213.7	18529.7	45895.2	73203.7	63501.9	80978.1	60712.6	69599.1	0.659423	0.0677097
Q63918	Caveolae-associated protein 2	Cavin2	98046.9	108636	102545	57700.4	91732.1	128642	111240	113204	122947	119008	0.770804	0.0677112
P70670	Nascent polypeptide-associated complex subunit alpha, muscle-specific form	Naca	197705	198473	197251	117693	177780	223168	212205	241051	220888	224328	0.792502	0.0677837
Q8BUV8	Protein GPR107	Gpr107	51500	62784.4	51061.9	24147.1	47373.3	67963.9	69311.9	71267.1	58280.8	66705.9	0.710182	0.0679377
Q570Y9	DEP domain-containing mTOR-interacting protein	Deptor	38458.4	38059	35781.4	22188.9	33621.9	21169.8	25706.5	27187.9	24285.6	24587.5	1.36744	0.0679382
Q8BNQ3	Integral membrane protein GPR137B	Gpr137b	38132.9	38884.8	34878.5	22414.3	33577.6	45648.4	38840.2	49122.4	40575.9	43546.7	0.771071	0.0680803
S4R2K0	Peptide deformylase, mitochondrial	Pdf	159708	132613	137548	203858	158432	114808	127271	123398	122056	121883	1.29986	0.0680969
Q9D7E4	UPF0449 protein C19orf25 homolog		15286.4	21100.4	6745.98	3112.17	11561.2	27842.9	15727.2	23656.7	21560.7	22196.9	0.52085	0.0683083
A0A1B0GR60	Ferritin	Ftl1	102841	56857.3	37751.4	56556.5	63501.6	36969.8	30072.8	31569.9	31729.5	32585.5	1.94877	0.0683363
P29341	Polyadenylate-binding protein 1	Pabpc1	301708	314187	380471	194809	297794	382747	361980	401271	394603	385150	0.773189	0.0684024
F8VPK0	Superkiller complex protein 3	Skic3	27300.5	29146.4	22998	18780.9	24556.5	33575.4	32103.5	27353.7	29210.1	30560.7	0.803531	0.0684141
P62192	26S proteasome regulatory subunit 4	Psmc1	134431	138965	122754	107236	125846	144878	135557	140708	153282	143606	0.87633	0.06849
Q99K95	Replication termination factor 2	Rtf2	5967.83	NA	2228.17	6223.58	4806.53	8061.63	9338.27	7457.06	NA	8285.65	0.580102	0.0685261
Q60715	Prolyl 4-hydroxylase subunit alpha-1	P4ha1	119140	137139	109365	64467.2	107528	150573	132271	151974	138710	143382	0.749939	0.0685306
F8TZM2	Polyprotein (Fragment)		12361.1	23509.3	9255.12	7863.96	13247.4	19233.7	40016.9	26312.8	NA	28521.1	0.464476	0.0687921
Q8K2H2	Deubiquitinase OTUD6B	Otud6b	10583.2	12125.1	8083.18	7951.71	9685.8	8251.39	7261.58	7353.37	6052.16	7229.62	1.33974	0.0688273
Q8BFW7	Lipoma-preferred partner homolog	Lpp	135031	133057	126196	82185	119117	91690.4	91367.5	84698.3	96476.2	91058.1	1.30815	0.0690109
Q3UMR5	Calcium uniporter protein, mitochondrial	Mcu	329634	274954	287145	359439	312793	265895	282807	241948	272105	265689	1.17729	0.0690552
Q60597	2-oxoglutarate dehydrogenase complex component E1	Ogdh	3731160	3229000	3402290	5073020	3.85887e+06	2850850	3066380	2864990	2933090	2.92883e+06	1.31755	0.0691218
Q6NWW9	Fibronectin type III domain-containing protein 3B	Fndc3b	22752.6	20870.5	19239.5	7434.7	17574.3	24749.3	23062.8	27711.7	26640.2	25541	0.688083	0.0691534
P56565	Protein S100-A1	S100a1	133905	165256	189812	123514	153122	137352	112101	101077	112168	115674	1.32373	0.0692046
Q921M3	Splicing factor 3B subunit 3	Sf3b3	16687.8	15854.6	14578.9	15271.7	15598.2	26491	14519.5	23454.5	20775.9	21310.2	0.731961	0.0692407
Q9Z1X4	Interleukin enhancer-binding factor 3	Ilf3	10629.5	20769.5	11881.5	13833.8	14278.6	20065.8	16513.2	21225.6	21953.6	19939.5	0.716093	0.0693046
Q8BFY9	Transportin-1	Tnpo1	68318.8	65254.3	57206	50569.3	60337.1	85862	71456.5	65285	71161.7	73441.3	0.821569	0.0694244
Q99LB6	Methionine adenosyltransferase 2 subunit beta	Mat2b	223787	165839	209520	172390	192884	268316	234917	202093	238681	236002	0.817299	0.0695519
Q3UGL3	ENTH domain-containing protein	Clint1	90546.1	59764.4	74307.3	27416	63008.4	76709.4	124722	97253.2	100166	99712.6	0.6319	0.0695948
Q8CEE7	Retinol dehydrogenase 13	Rdh13	262403	205964	211418	304111	245974	180797	203346	187871	201912	193482	1.27131	0.0696944
Q80WJ7	Protein LYRIC	Mtdh	119204	172908	180067	65287.7	134367	197919	170300	243903	196840	202240	0.664391	0.069708
P62918	Large ribosomal subunit protein uL2	Rpl8	460967	507825	563871	257055	447430	613299	546129	656249	596650	603082	0.741905	0.0697125
Q9DCD6	Gamma-aminobutyric acid receptor-associated protein	Gabarap	12462.4	7543.12	10964	5113.43	9020.74	10740.8	17041.6	18397.3	11972.8	14538.1	0.620488	0.0697615
A3KGS3	Ral GTPase-activating protein subunit alpha-2	Ralgapa2	19200.3	20686.6	16148.2	13531.8	17391.7	8730.6	15389.8	14255.5	12104.6	12620.1	1.37809	0.069843
Q80X71	Transmembrane protein 106B	Tmem106b	214054	225055	260801	107794	201926	300680	243350	317329	270374	282933	0.713688	0.0698532
Q99N19	Cytochrome P450 CYP4F13	Cyp4f13	30169.4	35339.4	33091.4	15635.8	28559	41566.9	33490.5	40317.5	41434.8	39202.4	0.728501	0.0699876
Q9CR59	Large ribosomal subunit protein mL64	Gadd45gip1	153129	128747	145115	199371	156590	117836	125479	126226	122515	123014	1.27295	0.0700032
Q8K4T3	STE20-related kinase adapter protein beta	Stradb	28747.3	31851.3	31165.3	33613.4	31344.3	24710.3	30013.5	25221.6	29922.2	27466.9	1.14117	0.0702754
Q9Z1R3	Apolipoprotein M	Apom	38357.5	36760.9	43390.7	25297.5	35951.7	42865.8	103925	55406.7	62606.2	66200.9	0.543069	0.0702765
Q8VDN2	Sodium/potassium-transporting ATPase subunit alpha-1	Atp1a1	11722100	15188600	16609600	8359110	1.29699e+07	8640190	9107910	8375380	9390940	8878605	1.4608	0.070388
P62264	Small ribosomal subunit protein uS11	Rps14	294220	264473	337175	147048	260729	316820	359744	404844	353042	358612	0.727049	0.0703898
P01902	H-2 class I histocompatibility antigen, K-D alpha chain	H2-K1	261508	118807	128263	35583	136040	303991	202032	363902	209068	269748	0.504323	0.0705125
O35372	Protein cornichon homolog 1	Cnih1	26659	34535.5	36345.3	15727.5	28316.8	39714.1	41489.7	66806.3	37899.1	46477.3	0.609261	0.0706408
Q5U419	Major facilitator superfamily domain-containing protein 3	Mfsd3	17715	24054.4	20818.4	8940.1	17882	25790.4	28176.8	24269.5	23285.3	25380.5	0.704556	0.0707957
Q8VDW0	ATP-dependent RNA helicase DDX39A	Ddx39a	20989.5	21494.9	19572.8	14676	19183.3	26383.5	20227	22742	28226.7	24394.8	0.786368	0.070853
Q6JPI3	Mediator of RNA polymerase II transcription subunit 13-like	Med13l	42494.9	48554.2	59159.9	NA	50069.7	65875.9	53799.7	82963.2	82055	71173.4	0.703488	0.0708814
Q9CYV5	Transmembrane protein 135	Tmem135	309397	332736	282375	109430	258484	364605	367734	369266	377897	369876	0.698842	0.070886
O35668	Huntingtin-associated protein 1	Hap1	219379	182001	144231	277879	205872	229724	417594	339305	273746	315092	0.653372	0.0710042
Q9CUN6	E3 ubiquitin-protein ligase SMURF1	Smurf1	59443.7	55061.9	56130.3	35854.4	51622.6	57163.9	66732.2	71426.5	64678.4	65000.2	0.79419	0.0710731
Q9D6U8	Protein FAM162A	Fam162a	950842	860804	806340	1182040	950006	784145	726965	783557	769825	766123	1.24002	0.0710895
Q8K154	UDP-glucuronosyltransferase	Ugt2b34	90662.9	75521.8	114504	38786.6	79868.8	37091.2	45782.1	54397.1	39052.3	44080.7	1.81188	0.0711294
E9Q309	Centrosome-associated protein 350	Cep350	19959.6	24168.9	24272.6	NA	22800.4	25452.6	37239.3	NA	33013.4	31901.8	0.714705	0.0711478
Q8K596	Sodium/calcium exchanger 2	Slc8a2	239216	183399	166549	258257	211855	142556	143497	186541	162628	158806	1.33405	0.071151
Q80U19	Disheveled-associated activator of morphogenesis 2	Daam2	15900.2	13342.4	12690.6	4427.06	11590.1	21128.3	13914	20331.7	17110	18121	0.639593	0.0711756
P17563	Methanethiol oxidase	Selenbp1	977494	1035030	920625	788048	930299	1096280	1080010	979381	1086030	1.06043e+06	0.877289	0.071205
Q9Z2Q6	Septin-5	Septin5	51155	82730.2	49195.6	26066.4	52286.8	72450.2	73158.1	85005.9	84935.6	78887.4	0.662803	0.0712566
Q8R2N1	Aquaporin-3	Aqp3	49984.2	49459.3	56868.8	20859.8	44293	18055.3	34755.9	20527.1	26772.3	25027.7	1.76976	0.0715664
P62270	Small ribosomal subunit protein uS13	Rps18	554864	603438	675781	325047	539782	726371	729312	716238	662893	708704	0.761648	0.0716531
P47962	Large ribosomal subunit protein uL18	Rpl5	395135	447209	489622	207950	384979	510531	518970	542326	513989	521454	0.73828	0.0717207
B2M1R6	Heterogeneous nuclear ribonucleoprotein K	Hnrnpk	12014.1	14525.1	17017.9	21061.7	16154.7	17187.4	39917.5	31087	22864	27764	0.581858	0.0717226
Q62426	Cystatin-B	Cstb	299327	255952	248656	222262	256549	227919	206050	214262	229897	219532	1.16862	0.0719211
Q8VED5	Keratin, type II cytoskeletal 79	Krt79	197007	150807	108725	140245	149196	752679	183468	684977	255564	469172	0.317999	0.0719291
Q71FD5	E3 ubiquitin-protein ligase ZNRF2	Znrf2	14008.8	17117	21505.3	7036.35	14916.9	25380.4	21534	18432.1	34194.5	24885.2	0.599426	0.0720814
L7N466	5-formyltetrahydrofolate cyclo-ligase	Mthfsl	233212	190329	192989	331303	236958	150118	178263	154339	172008	163682	1.44767	0.0722033
Q8K3C3	Protein LZIC	Lzic	23576.3	15573.7	18138.7	19388.8	19169.4	26149	20974.4	31538.6	22873	25383.8	0.755183	0.0722403
Q9CR89	Endoplasmic reticulum-Golgi intermediate compartment protein 2	Ergic2	50515.1	58733	55114.4	27268.9	47907.8	76947	62229.8	60024.5	62728.4	65482.4	0.731614	0.0722521
P56389	Cytidine deaminase	Cda	241364	210817	209121	174580	208970	256198	249266	217394	257342	245050	0.852767	0.0722774
Q9Z0P4	Paralemmin-1	Palm	221306	234557	235140	166286	214322	179753	190318	160676	174590	176334	1.21543	0.0723787
Q9CRB8	Mitochondrial fission process protein 1	Mtfp1	292678	260225	253301	353208	289853	219244	248327	221745	255875	236298	1.22664	0.0724211
Q99N85	Large ribosomal subunit protein mL66	Mrps18a	212217	161925	156041	253046	195807	133920	150756	162037	124374	142772	1.37147	0.0724319
Q9CQ00	Distal membrane-arm assembly complex protein 1	Dmac1	280885	227440	252304	307772	267100	197476	225736	234218	239192	224156	1.19158	0.0725476
Q9ESJ4	NCK-interacting protein with SH3 domain	Nckipsd	12877.7	18368.3	14459.7	10155.6	13965.3	19905.4	19363	14777.1	23990	19508.9	0.715845	0.0725908
Q8JZU0	NAD(P)H pyrophosphatase NUDT13, mitochondrial	Nudt13	50245.1	42751.3	64016.3	81894.3	59726.8	38572.8	41828.2	40188.9	43042.1	40908	1.46003	0.0726679
Q9CRA7	ATP synthase subunit s, mitochondrial	Dmac2l	133071	117183	114677	209881	143703	90999.8	97039.2	87832.1	101974	94461.3	1.52129	0.0726772
P07759	Serine protease inhibitor A3K	Serpina3k	173096	141834	94601.4	50155.7	114922	185256	345359	177187	179634	221859	0.517995	0.0728542
Q8R4H9	Proton-coupled zinc antiporter SLC30A5	Slc30a5	95521.9	91015.1	110594	33059.8	82547.7	123892	110432	142384	113874	122646	0.673059	0.0729444
Q9CQ06	Large ribosomal subunit protein uL24m	Mrpl24	256841	221036	229465	318770	256528	193822	210839	212947	212440	207512	1.23621	0.0729894
Q9CQU3	Protein RER1	Rer1	254153	300766	319548	137989	253114	379637	315844	371628	325700	348202	0.726917	0.0730031
A0A286YCG7	Solute carrier family 34 (sodium phosphate), member 1 (Fragment)	Slc34a1	429227	525757	571298	235960	440560	214267	371720	256372	179242	255400	1.72498	0.0730555
Q02788	Collagen alpha-2(VI) chain	Col6a2	12427.8	9667.75	10990.6	12260.5	11336.7	8280.28	9616.46	10842.5	9411.49	9537.68	1.18862	0.073161
Q9CY73	Large ribosomal subunit protein mL44	Mrpl44	247945	239798	227845	324159	259937	224150	214942	202093	204388	211393	1.22964	0.0732348
O35943	Frataxin, mitochondrial	Fxn	201660	188082	206784	290142	221667	154634	179016	156620	184771	168760	1.3135	0.0732739
O08573	Galectin-9	Lgals9	40182.8	50104.6	46817.1	13783.1	37721.9	50528.3	59470.1	58799.7	55698.5	56124.2	0.672115	0.0733203
Q8K2Q0	COMM domain-containing protein 9	Commd9	94723.9	96297.9	97389.8	87042.4	93863.5	116724	116128	104233	92330.3	107354	0.874338	0.073554
O35680	Small ribosomal subunit protein uS12m	Mrps12	267278	189787	247759	305354	252544	203282	214129	187539	189717	198667	1.2712	0.0735676
Q3U7R1	Extended synaptotagmin-1	Esyt1	51481.1	60081.6	52516.2	27803.3	47970.6	68536.4	54306.9	66070.4	72024.3	65234.5	0.735356	0.0736339
Q9JKF7	Large ribosomal subunit protein mL39	Mrpl39	233823	198042	194352	311684	234475	178358	181130	169518	172002	175252	1.33793	0.073654
Q9CQW2	ADP-ribosylation factor-like protein 8B	Arl8b	306899	291322	316678	155254	267538	340092	337087	363164	362360	350676	0.762922	0.0737613
O09030	Interleukin-13 receptor subunit alpha-1	Il13ra1	8569.87	4635.97	9764.8	NA	7656.88	17076.4	18942.4	18490.3	7408.44	15479.4	0.49465	0.0738184
Q91XV3	Brain acid soluble protein 1	Basp1	5560.72	14960.3	10869.6	5122	9128.16	18696.8	9612.62	17345.3	18296.1	15987.7	0.570948	0.0740339
P21447	ATP-dependent translocase ABCB1	Abcb1a	370486	349535	514431	179273	353431	143915	237117	190483	222677	198548	1.78008	0.0740375
Q04735	Cyclin-dependent kinase 16	Cdk16	19016.9	11349.1	NA	7369.59	12578.5	17272	19701.1	19162.4	21736.1	19467.9	0.646116	0.0740816
Q91WG4	Elongator complex protein 2	Elp2	17583.2	14556	13602.2	6037.54	12944.7	22503.2	14719	26254.2	18504	20495.1	0.631601	0.0741936
E9Q411	Neuroblastoma amplified sequence	Nbas	36704.5	42019.6	38999.6	19714.3	34359.5	45528.8	42611.2	49675.8	44672.3	45622	0.753134	0.0741957
Q5S006	Leucine-rich repeat serine/threonine-protein kinase 2	Lrrk2	22677.7	27847.1	22982.8	17270.6	22694.5	30355.7	26834.4	25396.8	29229.8	27954.2	0.811848	0.0742143
P18654	Ribosomal protein S6 kinase alpha-3	Rps6ka3	46779.9	50266.3	52492.6	33254.9	45698.4	59741.4	55967.7	57204.7	50621.1	55883.7	0.817741	0.074302
Q11011	Puromycin-sensitive aminopeptidase	Npepps	144236	141722	123504	127337	134200	123936	118821	113373	128254	121096	1.10821	0.0744002
P25976	Nucleolar transcription factor 1	Ubtf	6486.43	10574	9693.06	6465.42	8304.73	12400.2	9475.15	11950.5	10350.1	11044	0.751968	0.0744824
Q6ZWU9	Small ribosomal subunit protein eS27	Rps27	375692	477523	521007	217340	397890	541905	522642	585482	534716	546186	0.728489	0.0746152
Q8K201	Keratinocyte-associated transmembrane protein 2	Kct2	28442.8	33875	30531.1	8037	25221.5	39572.9	30913.7	47725.7	41140.9	39838.3	0.633096	0.0746535
P35979	Large ribosomal subunit protein uL11	Rpl12	657629	755560	828797	359312	650324	868338	853595	961049	838361	880336	0.738723	0.07467
Q5SS80	Dehydrogenase/reductase SDR family member 13	Dhrs13	68095.7	74688.3	64411.3	35873.2	60767.1	72878.8	93048.7	87388.7	74742.9	82014.8	0.740929	0.0746757
Q9D8W5	26S proteasome non-ATPase regulatory subunit 12	Psmd12	88003.7	81989.8	83137.2	58386.2	77879.2	100828	87905.8	97138.4	88881.8	93688.5	0.831257	0.0746972
P35803	Neuronal membrane glycoprotein M6-b	Gpm6b	29178.8	14768.5	23200.6	15581	20682.2	39023.7	32696.2	25455.9	25891.1	30766.7	0.672227	0.0748531
Q3UHH1	Zinc finger SWIM domain-containing protein 8	Zswim8	14603.3	13025.6	12673.9	14979.7	13820.6	16979.6	22167.6	15249.1	15550	17486.6	0.790356	0.0749166
P62849	Small ribosomal subunit protein eS24	Rps24	326033	347449	419720	222769	328993	414103	442399	436929	388419	420462	0.782454	0.0749212
Q8CEI1	BolA-like protein 3	Bola3	328832	374104	341629	509128	388423	301717	305808	303297	285019	298960	1.29925	0.0751371
Q62189	U1 small nuclear ribonucleoprotein A	Snrpa	34335.1	25163.1	29728.7	15163.9	26097.7	34554.5	36454.7	34261.3	34609.7	34970.1	0.746287	0.0751696
Q7TMV3	FAST kinase domain-containing protein 5, mitochondrial	Fastkd5	37554.1	36272.9	34369	50867.2	39765.8	33428.5	32309.4	31968.8	25976.3	30920.8	1.28606	0.0751743
Q9QXT0	Protein canopy homolog 2	Cnpy2	177885	219934	229923	87381.2	178781	260164	238925	256824	241907	249455	0.716686	0.0753988
Q921H8	3-ketoacyl-CoA thiolase A, peroxisomal	Acaa1a	1111670	1149920	958489	392862	903235	1104780	1492910	1407620	1276960	1.32057e+06	0.683975	0.075462
P58771	Tropomyosin alpha-1 chain	Tpm1	262540	305720	331352	215431	278761	425396	289605	344743	387703	361862	0.770352	0.0754637
P62080	Tetraspanin-5	Tspan5	NA	5971.27	5060.09	3253.42	4761.59	6196.18	NA	9384.68	7462.49	7681.12	0.619909	0.075481
P97390	Vacuolar protein sorting-associated protein 45	Vps45	100127	130917	114270	47943.7	98314.4	138989	125941	152666	136638	138558	0.709552	0.0755214
Q8BXN7	Protein phosphatase 1K, mitochondrial	Ppm1k	35277.5	26956.8	34179.2	40560.5	34243.5	30878.9	21723.1	20487.9	30237.5	25831.8	1.32563	0.0755394
Q91X78	Erlin-1	Erlin1	190701	192059	229970	93022.3	176438	238097	243001	251685	227660	240111	0.73482	0.0756143
Q9DBT9	Dimethylglycine dehydrogenase, mitochondrial	Dmgdh	777535	732982	717545	1189770	854458	598529	612146	566751	661040	609616	1.40163	0.0757084
Q9QYT7	Phosphatidylinositol N-acetylglucosaminyltransferase subunit Q	Pigq	12856.5	23577.2	18468	7158.79	15515.1	27167.8	20298.1	25771.1	22119.3	23839.1	0.650827	0.0757572
P97855	Ras GTPase-activating protein-binding protein 1	G3bp1	195472	216497	224006	115182	187789	214030	256564	267155	248831	246645	0.761375	0.0758704
Q91XD6	Vacuolar protein-sorting-associated protein 36	Vps36	40974	43261.6	36934.9	29348.8	37629.8	28333.5	33416.2	29001.7	31693.6	30611.2	1.22928	0.0758879
Q8BNW9	Kelch repeat and BTB domain-containing protein 11	Kbtbd11	19391.2	21665.1	18680	21526.2	20315.6	25147.2	30750.5	23180.5	21096.5	25043.7	0.811208	0.0759023
P01904	H-2 class II histocompatibility antigen, E-D alpha chain	H2-Ea	40303.4	19838	24426.2	NA	28189.2	71578.3	45649.9	137781	71036.3	81511.4	0.345831	0.0759616
Q91WE4	UPF0729 protein C18orf32 homolog		14736.2	25127.3	19401.3	18629.1	19473.5	23289.7	32731.1	35654.1	21363.4	28259.6	0.689093	0.0760276
Q9R0B9	Procollagen-lysine,2-oxoglutarate 5-dioxygenase 2	Plod2	44258.9	48204.9	32454.9	12998.3	34479.2	60452.6	44384	57865.3	49898.8	53150.2	0.648714	0.076038
O08529	Calpain-2 catalytic subunit	Capn2	69033.8	67934.1	59001.3	54226	62548.8	80770	70849.6	65143.6	75091.8	72963.8	0.857259	0.0760602
O88947	Coagulation factor X	F10	15026.3	9466.34	14071.3	NA	12854.6	14667.4	17414.4	16667.4	20034.1	17195.8	0.747545	0.0760649
Q9DCU6	Large ribosomal subunit protein uL4m	Mrpl4	322027	253890	258230	378382	303132	226738	239358	234169	254510	238694	1.26996	0.07609
P14094	Sodium/potassium-transporting ATPase subunit beta-1	Atp1b1	23184400	32035800	33564300	15616800	26100325	16728300	16672500	16460400	18548600	17102450	1.52612	0.0761667
Q9CQ56	Vesicle transport protein USE1	Use1	26838.4	31803.2	32482.7	18616	27435.1	36997.1	31160.7	35200.9	35802.5	34790.3	0.788584	0.076286
Q9CWT6	Probable ATP-dependent RNA helicase DDX28	Ddx28	24740.2	20038.9	19608.8	27138.8	22881.7	17185.9	19512.7	15980.4	20680.5	18339.9	1.24765	0.076299
Q9CXY1	Endosomal/lysosomal proton channel TMEM175	Tmem175	67164.4	75343.6	80327	43824.1	66664.8	81841	93423.6	98542.4	75428.8	87308.9	0.76355	0.0763326
Q61301	Catenin alpha-2	Ctnna2	144576	145970	158522	111965	140258	NA	94557.3	119599	116495	110217	1.27256	0.0763349
Q99N92	Large ribosomal subunit protein bL27m	Mrpl27	105381	86630.8	102903	139508	108606	83416.7	85141.2	87549.5	82911.3	84754.7	1.28141	0.076399
Q99J83	Autophagy protein 5	Atg5	21989.9	19937.3	16672.7	18650.5	19312.6	27134	25684.2	21016.2	20514.2	23587.2	0.818776	0.0764285
A2AKK5	Acyl-coenzyme A amino acid N-acyltransferase 1	Acnat1	1332620	1506780	1251390	626989	1.17944e+06	1443490	1561920	1706330	1750630	1.61559e+06	0.730039	0.076492
Q9D1H6	NADH dehydrogenase [ubiquinone] 1 alpha subcomplex assembly factor 4	Ndufaf4	409899	399779	381952	539262	432723	344964	352146	357779	366358	355312	1.21787	0.0767054
Q9DBX6	Cytochrome P450 2S1	Cyp2s1	84639.6	82105.5	67989.5	32139.8	66718.6	105520	78957.5	104338	93914.8	95682.6	0.697291	0.076742
Q9D051	Pyruvate dehydrogenase E1 component subunit beta, mitochondrial	Pdhb	3578620	3360810	3671600	5052400	3.91586e+06	2974340	2987460	3105200	3264930	3.08298e+06	1.27015	0.0767731
P21958	Antigen peptide transporter 1	Tap1	48021.1	26639.6	19334.1	15227.1	27305.5	48182.9	36375.1	46241.6	44504.5	43826	0.623042	0.0768812
Q6ZWY3	Small ribosomal subunit protein eS27-like	Rps27l	122797	136748	155872	43259.4	114669	164865	154148	194920	168405	170584	0.672213	0.0769456
Q99KE1	NAD-dependent malic enzyme, mitochondrial	Me2	155058	148925	120443	116815	135310	119437	116433	97092.8	114774	111934	1.20884	0.0770511
P68040	Small ribosomal subunit protein RACK1	Rack1	856393	977401	1048980	452984	833940	1092170	1116240	1184260	1092550	1121305	0.743722	0.0770534
E9PUD2	Dynamin 1-like	Dnm1l	NA	10073.8	10121.3	10971.7	10388.9	9506.72	NA	8652.4	6649.84	8269.65	1.25627	0.0770999
A9JSM3	Transmembrane protein 238	Tmem238	40616.1	40005	46629.2	19950.7	36800.2	59952.6	42719.2	64997.2	46557.5	53556.6	0.687128	0.077352
Q8BZQ2	Cysteine-rich secretory protein LCCL domain-containing 2	Crispld2	6248.85	8862.18	8225.8	NA	7778.94	5702.52	3510.33	3664.41	7234.41	5027.92	1.54715	0.0774369
Q812G0	Alpha-1,3-mannosyl-glycoprotein 4-beta-N-acetylglucosaminyltransferase A	Mgat4a	17623.9	18839.7	20517.7	6723.3	15926.1	7422.88	8535.42	8277.46	11707.4	8985.79	1.77237	0.0774728
O70577	Solute carrier family 22 member 2	Slc22a2	543184	825294	788708	409542	641682	803480	1004470	836504	850458	873728	0.734418	0.0775734
Q8BJ03	Cytochrome c oxidase assembly protein COX15 homolog	Cox15	291636	265430	297162	380844	308768	382148	345892	383424	352131	365899	0.843862	0.0775952
Q8VCA8	Secernin-2	Scrn2	78766.4	78687	65168.9	65403.4	72006.4	80874.5	79678.2	77707.9	89448.6	81927.3	0.878906	0.0775979
P60843	Eukaryotic initiation factor 4A-I	Eif4a1	513584	492693	517796	330294	463592	577685	548710	548877	564361	559908	0.827978	0.0776645
Q9DCT5	Stromal cell-derived factor 2	Sdf2	59757.9	70161	61289.4	33681.5	56222.4	69445.8	71905.1	75610.3	75974	73233.8	0.767712	0.0778626
Q8N7N5	DDB1- and CUL4-associated factor 8	Dcaf8	408628	416003	376763	261656	365762	484704	446802	418785	438239	447132	0.818018	0.0778744
Q6PD03	Serine/threonine-protein phosphatase 2A 56 kDa regulatory subunit alpha isoform	Ppp2r5a	34349.4	44717.1	34657.4	22573.7	34074.4	56731.5	42172.4	39184.5	48936.7	46756.3	0.728766	0.0780531
Q8VCM8	BOS complex subunit NCLN	Ncln	393466	482637	474468	170578	380287	520565	514814	595637	527685	539675	0.704659	0.0781585
P62242	Small ribosomal subunit protein eS8	Rps8	673372	769457	855681	404738	675812	852902	869985	953012	877315	888304	0.76079	0.078235
Q9EQ31	Lysophosphatidic acid receptor 3	Lpar3	14021.7	15459.1	14459.9	10503.8	13611.1	6151.57	14144.9	6940.98	9412.9	9162.59	1.48551	0.0783043
Q920Q4	Vacuolar protein sorting-associated protein 16 homolog	Vps16	42434.6	49267.6	50228.5	26060.1	41997.7	51117.1	52364.7	59903.2	54770.9	54539	0.770049	0.0783149
P14131	Small ribosomal subunit protein uS9	Rps16	781229	878652	960817	376150	749212	1007530	1052500	1077360	975188	1.02814e+06	0.728703	0.0784172
Q9D958	Signal peptidase complex subunit 1	Spcs1	146771	174784	189446	50680.5	140420	214206	182197	233958	210668	210257	0.66785	0.0784663
Q9WUN2	Serine/threonine-protein kinase TBK1	Tbk1	24895.5	36058.7	39385.1	22880.7	30805	37063.2	37172.8	49515.3	41957.2	41427.1	0.743595	0.0784833
A0A0U1RPA0	Pleckstrin homology domain containing, family A member 7 (Fragment)	Plekha7	13220.6	14830.5	18765.2	16840.7	15914.2	NA	6756.02	13481.2	12528.1	10921.8	1.45711	0.0784985
Q9JKV1	Proteasomal ubiquitin receptor ADRM1	Adrm1	45133.3	36441.8	26946.6	33415.9	35484.4	37929.6	54358.2	53733	42918.3	47234.8	0.751235	0.0785105
A0A068BGU5	ABC-type antigen peptide transporter	Tap2	98013.6	87024.3	108021	53442.5	86625.4	107632	113112	122204	108037	112746	0.768321	0.0785921
Q3UMC0	ATPase family gene 2 protein homolog A	Afg2a	11697.3	12660.6	17635.8	7601.02	12398.7	16359.2	16794.5	19371	15773.1	17074.5	0.726154	0.0786559
Q9Z2Q5	Large ribosomal subunit protein mL40	Mrpl40	123286	94817	96767.9	152050	116730	78881	85021.9	100341	81939.4	86545.8	1.34877	0.0787135
Q05421	Cytochrome P450 2E1	Cyp2e1	536713	1132070	681856	244877	648879	1046660	1008070	1219030	958529	1.05807e+06	0.613265	0.0787312
Q80X85	Small ribosomal subunit protein uS7m	Mrps7	204267	167309	179956	255411	201736	165181	164208	152404	158546	160085	1.26018	0.0787642
Q9EP95	Resistin-like alpha	Retnla	3214.13	10245.9	14760.9	NA	9406.98	22338.4	41856.8	32635.8	12145.6	27244.2	0.345284	0.0788792
Q8K3A0	Iron-sulfur cluster co-chaperone protein HscB	Hscb	221930	174684	184160	317404	224544	150796	159984	151774	159367	155480	1.4442	0.0790241
Q9CRG1	Transmembrane 7 superfamily member 3	Tm7sf3	95476.1	83830.7	88335.5	45166.5	78202.2	90437.5	113644	101703	112878	104666	0.747162	0.0791144
P58871	182 kDa tankyrase-1-binding protein	Tnks1bp1	47332.2	46010.4	46162.7	34111.1	43404.1	37234.4	32923.1	39552.6	34970.7	36170.2	1.2	0.0791282
Q7TPD3	Roundabout homolog 2	Robo2	7518.86	6546.03	5722	2774.72	5640.4	10617.6	6422.96	8266.22	8540.31	8461.77	0.666575	0.079162
O08795	Glucosidase 2 subunit beta	Prkcsh	367332	507762	521823	178848	393941	589015	522331	619732	543064	568536	0.692905	0.0792928
Q8R4D1	Sodium/hydrogen exchanger 8	Slc9a8	44244.9	54557.5	48345.5	15830.4	40744.6	69301.4	46468.2	65214.3	66596.6	61895.1	0.658284	0.0795405
P53808	Phosphatidylcholine transfer protein	Pctp	86267.7	74642.6	72180.2	71334.9	76106.4	89185.4	91132.8	80948.9	80465.1	85433.1	0.89083	0.0796051
O08738	Caspase-6	Casp6	43026.8	51167.7	36116.6	30331.7	40160.7	53762.5	50721.3	47371	48489.8	50086.2	0.801832	0.0796518
Q3UGY8	Brefeldin A-inhibited guanine nucleotide-exchange protein 3	Arfgef3	NA	41660.9	46832.2	43091.3	43861.5	36681.1	22071.5	NA	36846.8	31866.5	1.37641	0.0797181
Q8K385	Ferric-chelate reductase 1	FRRS1	289750	341981	329999	182646	286094	373448	381888	402623	323200	370290	0.772622	0.0797729
Q8VEM8	Solute carrier family 25 member 3	Slc25a3	10262800	8862180	9125860	12624400	10218810	7770080	8881570	8032650	8644660	8332240	1.22642	0.0798042
O35343	Importin subunit alpha-3	Kpna4	19405.4	21558.2	16745.5	18808.7	19129.5	20862.8	19965.5	23949.6	25559.2	22584.3	0.847025	0.0798244
Q9JLZ3	Methylglutaconyl-CoA hydratase, mitochondrial	Auh	1614260	1409440	1515920	2302840	1710615	1240440	1372940	1224470	1283180	1.28026e+06	1.33615	0.0800041
Q8BH65	Protein DENND6A	Dennd6a	21360.8	31503.2	24845.1	16632.7	23585.5	34084.5	32688	28383.1	28327.7	30870.8	0.764005	0.0800142
P70280	Vesicle-associated membrane protein 7	Vamp7	119953	116643	114748	56348.4	101923	129697	132696	143481	132511	134596	0.757251	0.0800485
Q9DCV3	Diacylglycerol O-acyltransferase 2	Dgat2	7035.25	6343.77	6406.59	3033.9	5704.88	7818.7	17368.7	13560.4	6596.22	11336	0.503253	0.0800692
Q8R035	Large ribosomal subunit protein mL62	Mrpl58	217176	207327	203568	320368	237110	174126	192960	170200	172367	177413	1.33648	0.0801679
P56959	RNA-binding protein FUS	Fus	156957	176505	161877	116361	152925	179490	186077	167780	203085	184108	0.830627	0.0802719
P59266	Acyl-coenzyme A diphosphatase FITM2	Fitm2	44614.5	62246.2	54353	28257.7	47367.8	63353.5	62255.4	62781.6	62646	62759.1	0.754756	0.0802882
Q8BRH0	Protein O-mannosyl-transferase TMTC3	Tmtc3	270304	328858	311492	188529	274796	366743	293017	384181	369234	353294	0.777811	0.0803842
Q9CXJ4	Mitochondrial potassium channel ATP-binding subunit	Abcb8	258132	237002	279786	335762	277670	263553	233507	191341	187692	219023	1.26777	0.0804306
Q8VDJ3	Vigilin	Hdlbp	823020	1048140	1147500	409797	857114	1180350	1106910	1326380	1246250	1.21497e+06	0.70546	0.0804329
Q8CD10	Calcium uptake protein 2, mitochondrial	Micu2	57512.6	44040	42261.9	65829.2	52410.9	39971.1	40193.4	39006	42782.8	40488.3	1.29447	0.0805291
E9Q4Z2	Acetyl-CoA carboxylase 2	Acacb	11606	6151.28	9407.04	5116.12	8070.11	4996.62	2866.34	5064.67	5766.03	4673.41	1.72681	0.0805524
Q8BXB6	Solute carrier organic anion transporter family member 2B1	Slco2b1	11854.8	16568.6	13382.2	5145.94	11737.9	24402.3	12825.1	17172.2	22348.2	19187	0.611764	0.080666
Q7TNH6	Nephrocystin-3	Nphp3	6713.11	4441.54	4347.78	NA	5167.48	NA	7308.91	6578.87	7250.75	7046.18	0.733373	0.0806805
Q78JE5	F-box only protein 22	Fbxo22	24440.8	25481.9	21539.8	30701.9	25541.1	29436.8	28567.6	38193.2	30474	31667.9	0.80653	0.0808319
Q3UND0	Src kinase-associated phosphoprotein 2	Skap2	12278.7	4703.17	NA	8069.05	8350.31	18896.7	10200.6	15267.4	13619.5	14496	0.57604	0.0809012
Q922Q1	Mitochondrial amidoxime reducing component 2	Mtarc2	5254390	4392350	4349930	5965440	4.99053e+06	3936670	4336540	4312210	4033840	4154815	1.20114	0.0809589
P17156	Heat shock-related 70 kDa protein 2	Hspa2	18671	23049.9	23580.8	22243.4	21886.3	21353.6	15747.9	19117.4	12260.6	17119.9	1.27841	0.081009
Q8CF71	Uncharacterized protein	Acta2	16210.4	20921.4	21660.4	12528.6	17830.2	7567.6	13171.8	13185.6	14964.4	12222.4	1.45882	0.0810221
Q8R1U1	Conserved oligomeric Golgi complex subunit 4	Cog4	50461.2	45244	45895.1	29125.9	42681.6	58528.9	53729.5	65658.2	45527.3	55861	0.764067	0.0812087
Q91VT4	3-oxoacyl-[acyl-carrier-protein] reductase	Cbr4	502816	399003	447925	631801	495386	352809	427798	379775	381568	385488	1.28509	0.0813591
Q8BKU8	Transmembrane protein 87B	Tmem87b	44455	63161.1	51783.1	16728.8	44032	65405.6	63135.7	73487.3	60152.3	65545.2	0.67178	0.0814295
[truncated: 4,700 more rows]

## Sheet: Table S2
Supplementary Table S2. The detailed of feature SNPs included
id.exposure	Exposure	SNP	effect_allele.exposure	other_allele.exposure	p-val.exposure	chr.exposure	beta.exposure	samplesize.exposure	pos.exposure	se.exposure	eaf.exposure	R2	F
eqtl-a-ENSG00000081760	AACS	rs10400509	C	T	1.01E-56	12	0.1923	31558	125592173	0.0121166	0.38621	0.00791836	251.866
eqtl-a-ENSG00000081760	AACS	rs10846815	A	G	3.14E-77	12	-0.31512	31566	125532015	0.0169409	0.140104	0.0108424	345.98
eqtl-a-ENSG00000087884	AAMDC	rs12419883	A	C	1.74E-78	11	-0.350584	4523	77699092	0.0186923	0.111306	0.0721613	351.614
eqtl-a-ENSG00000124608	AARS2	rs1044690	C	G	1.32E-24	6	-0.142834	31561	44245241	0.0139499	0.236729	0.00331078	104.832
eqtl-a-ENSG00000008311	AASS	rs1147487	G	A	7.35E-25	7	0.122411	31470	121684718	0.0118892	0.464411	0.00335721	106.001
eqtl-a-ENSG00000008311	AASS	rs2268075	C	T	1.00E-200	7	-0.659651	31470	121729494	0.0206166	0.0849149	0.0315061	1023.69
eqtl-a-ENSG00000154265	ABCA5	rs477045	T	C	6.11E-127	17	-0.412755	31568	67289504	0.0172215	0.867739	0.0178716	574.401
eqtl-a-ENSG00000108846	ABCC3	rs80200503	A	G	1.77E-20	17	0.118433	31230	48849007	0.0127686	0.684515	0.00274721	86.0263
eqtl-a-ENSG00000108846	ABCC3	rs8079740	G	A	1.00E-200	17	-0.415496	26946	48697481	0.0123842	0.689978	0.0400987	1125.55
eqtl-a-ENSG00000108846	ABCC3	rs62059745	G	A	1.00E-200	17	0.467139	31562	48727088	0.014564	0.192849	0.0315672	1028.73
eqtl-a-ENSG00000125257	ABCC4	rs35262170	T	C	2.41E-40	13	0.24078	31144	95692881	0.0181077	0.121447	0.00564522	176.802
eqtl-a-ENSG00000125257	ABCC4	rs112680657	G	T	5.24E-48	13	0.200145	30807	95864251	0.0137486	0.244323	0.00683197	211.907
eqtl-a-ENSG00000125257	ABCC4	rs4148431	C	T	4.00E-134	13	0.394472	31248	95913123	0.0160052	0.84267	0.0190689	607.411
eqtl-a-ENSG00000125257	ABCC4	rs10161985	T	C	1.00E-200	13	0.41824	30931	95836254	0.0136043	0.234266	0.0296506	945.085
eqtl-a-ENSG00000091262	ABCC6	rs2007413	T	C	3.43E-104	16	-0.365897	26997	16308675	0.0168801	0.139881	0.0171064	469.824
eqtl-a-ENSG00000117528	ABCD3	rs35909914	A	G	1.20E-07	1	0.175026	29344	95081446	0.0330605	0.033465	0.000954228	28.0257
eqtl-a-ENSG00000117528	ABCD3	rs72729571	A	G	6.05E-09	1	0.146656	31197	95083434	0.0252182	0.0590551	0.0010829	33.8177
eqtl-a-ENSG00000117528	ABCD3	rs1765652	G	C	1.00E-200	1	-0.422035	31191	94866463	0.0114435	0.557195	0.0417843	1360.04
eqtl-a-ENSG00000144827	ABHD10	rs2055364	A	G	4.90E-08	3	0.0648643	31231	111613664	0.0118915	0.504511	0.000951785	29.7516
eqtl-a-ENSG00000144827	ABHD10	rs58085932	A	C	3.98E-90	3	0.302918	27312	111695914	0.0150475	0.187076	0.0146208	405.219
eqtl-a-ENSG00000114779	ABHD14B	rs76427619	T	G	2.56E-43	3	-0.606822	21804	51949251	0.0439732	0.0184147	0.00865832	190.417
eqtl-a-ENSG00000114779	ABHD14B	rs11924827	T	C	2.08E-98	3	-0.610066	31024	51991615	0.0289758	0.0427321	0.0140872	443.256
eqtl-a-ENSG00000140526	ABHD2	rs12324723	A	G	5.24E-10	15	-0.317445	22758	89625906	0.0511061	0.0137137	0.00169247	38.5792
eqtl-a-ENSG00000140526	ABHD2	rs141508290	A	G	8.25E-12	15	0.30911	21270	89631920	0.0452298	0.0175672	0.00219107	46.702
eqtl-a-ENSG00000140526	ABHD2	rs115841103	T	C	1.49E-15	15	-0.298347	29224	89576685	0.0374	0.025881	0.00217278	63.6312
eqtl-a-ENSG00000140526	ABHD2	rs28404173	A	G	5.43E-135	15	-0.424025	31684	89613744	0.0171481	0.133207	0.0189326	611.397
eqtl-a-ENSG00000158201	ABHD3	rs2305684	G	A	3.07E-22	18	0.49077	20324	19243664	0.0506047	0.0139353	0.00460638	94.0441
eqtl-a-ENSG00000158201	ABHD3	rs116826070	A	G	1.07E-51	18	-0.224949	28802	19159352	0.0148705	0.196085	0.00788238	228.816
eqtl-a-ENSG00000100439	ABHD4	rs75082888	A	G	3.17E-15	14	0.195308	31341	23064775	0.0247721	0.0612198	0.00197943	62.1565
eqtl-a-ENSG00000100439	ABHD4	rs1242926	T	C	2.19E-47	14	0.171527	30280	23075116	0.0118629	0.544277	0.00685708	209.052
eqtl-a-ENSG00000163686	ABHD6	rs73835185	A	G	3.12E-07	3	-0.19485	29547	58329742	0.0380871	0.024999	0.000885008	26.1707
eqtl-a-ENSG00000163686	ABHD6	rs12638053	C	T	3.86E-82	3	0.256285	30813	58222299	0.0133496	0.262752	0.0118199	368.537
eqtl-a-ENSG00000099204	ABLIM1	rs752042	C	A	1.23E-10	10	0.0778765	31231	116274214	0.012102	0.405968	0.00132415	41.4067
eqtl-a-ENSG00000099204	ABLIM1	rs10885579	T	C	2.11E-64	10	0.19968	31684	116304958	0.0117843	0.49891	0.00898057	287.101
eqtl-a-ENSG00000173210	ABLIM3	rs114464628	A	G	3.84E-60	5	-0.560937	31065	148533724	0.0342921	0.0304925	0.00853973	267.554
eqtl-a-ENSG00000167315	ACAA2	rs506696	C	A	3.92E-10	18	-0.0754747	11496	47362408	0.0120622	0.584915	0.00339411	39.1448
eqtl-a-ENSG00000167315	ACAA2	rs75116816	G	C	9.83E-61	18	0.236727	11490	47289049	0.014399	0.213021	0.0229833	270.244
eqtl-a-ENSG00000196177	ACADSB	rs3824685	T	G	1.82E-20	10	0.137869	31681	124767832	0.0148686	0.801229	0.00270656	85.9737
eqtl-a-ENSG00000072778	ACADVL	rs78173576	G	T	1.11E-08	17	-0.202586	25114	7217099	0.0354605	0.0289436	0.00129792	32.6358
eqtl-a-ENSG00000072778	ACADVL	rs13331	G	A	1.00E-200	17	-0.403104	28503	7093466	0.0120835	0.658507	0.0375772	1112.8
eqtl-a-ENSG00000114331	ACAP2	rs68062772	G	A	4.38E-21	3	-0.146839	23299	195171795	0.0155832	0.175903	0.00379647	88.7835
eqtl-a-ENSG00000182827	ACBD3	rs1877156	G	A	1.75E-40	1	-0.160701	30424	226313671	0.0120638	0.598091	0.00579865	177.435
eqtl-a-ENSG00000182827	ACBD3	rs72759069	A	C	1.73E-147	1	-0.419395	31599	226357793	0.0162159	0.151599	0.0207297	668.863
eqtl-a-ENSG00000181513	ACBD4	rs2291447	T	G	1.47E-49	17	0.174836	27015	43212963	0.0118134	0.507156	0.00804266	219.018
eqtl-a-ENSG00000159640	ACE	rs4277405	T	C	1.59E-17	17	-0.104152	27395	61548918	0.0122237	0.618907	0.00264307	72.5936
eqtl-a-ENSG00000100412	ACO2	rs75784	T	G	7.52E-07	22	-0.0716854	9188	41799833	0.0144889	0.785574	0.00265714	24.4735
eqtl-a-ENSG00000119673	ACOT2	rs10144816	T	C	1.50E-126	14	0.288143	23019	74045907	0.0120412	0.376675	0.0242727	572.584
eqtl-a-ENSG00000177465	ACOT4	rs12878943	T	C	1.21E-10	14	0.124083	14261	74118831	0.0192714	0.106428	0.00289859	41.4512
eqtl-a-ENSG00000177465	ACOT4	rs10137126	T	A	1.00E-200	14	0.526993	13924	74025873	0.0115116	0.368679	0.130823	2095.44
eqtl-a-ENSG00000101473	ACOT8	rs75498225	A	G	6.57E-22	20	0.255985	30541	44485670	0.0266089	0.0524565	0.00302119	92.5437
eqtl-a-ENSG00000161533	ACOX1	rs145710011	T	C	4.69E-08	17	0.268425	7733	73868012	0.0491378	0.0148608	0.00384409	29.8334
eqtl-a-ENSG00000161533	ACOX1	rs112253169	T	C	1.00E-200	17	-0.726622	31562	73850080	0.0192452	0.0961038	0.0432138	1425.43
eqtl-a-ENSG00000161533	ACOX1	rs73355734	T	G	1.00E-200	17	-1.35921	31237	73955687	0.0247379	0.0502064	0.0881277	3018.7
eqtl-a-ENSG00000087008	ACOX3	rs12644325	A	G	3.77E-36	4	0.163891	14254	8369103	0.0130547	0.289189	0.0109361	157.585
eqtl-a-ENSG00000087008	ACOX3	rs10002453	A	T	8.90E-75	4	0.445864	14263	8391702	0.0243692	0.0621273	0.0229317	334.704
eqtl-a-ENSG00000134575	ACP2	rs181443960	T	C	1.35E-122	11	-0.639803	28253	47283884	0.0271715	0.0485209	0.0192469	554.414
eqtl-a-ENSG00000134575	ACP2	rs10466478	G	T	1.00E-200	11	0.411757	31355	47162604	0.0121968	0.672247	0.0350734	1139.63
eqtl-a-ENSG00000102575	ACP5	rs10421961	G	A	9.97E-12	19	0.209363	31025	11666683	0.0307566	0.038832	0.00149129	46.3335
eqtl-a-ENSG00000102575	ACP5	rs72995003	A	G	1.93E-28	19	-0.453974	24623	11649289	0.0410413	0.0213035	0.00494454	122.345
eqtl-a-ENSG00000102575	ACP5	rs8109499	T	C	2.01E-169	19	0.321632	31470	11745927	0.0115925	0.493931	0.0238766	769.727
eqtl-a-ENSG00000102575	ACP5	rs4804604	C	A	1.00E-200	19	0.567238	29863	11680634	0.0110943	0.584693	0.080492	2613.98
eqtl-a-ENSG00000167107	ACSF2	rs898454	G	C	9.51E-105	17	-0.254661	31565	48542572	0.0117163	0.517516	0.0147464	472.407
eqtl-a-ENSG00000151726	ACSL1	rs111738099	T	C	2.91E-07	4	-0.185929	29737	185734798	0.0362491	0.0276742	0.000883931	26.307
eqtl-a-ENSG00000151726	ACSL1	rs2046814	T	G	2.95E-14	4	0.0916261	31684	185704176	0.0120554	0.585178	0.00181989	57.7627
eqtl-a-ENSG00000164398	ACSL6	rs253947	T	C	3.50E-70	5	-0.259601	31299	131330515	0.0146582	0.797857	0.0099218	313.634
eqtl-a-ENSG00000005187	ACSM3	rs2071524	A	G	9.32E-85	16	-0.332288	31683	20787770	0.0170331	0.13791	0.0118694	380.552
eqtl-a-ENSG00000154930	ACSS1	rs6050124	T	C	2.62E-31	20	-0.14765	31568	24894109	0.012686	0.32116	0.00427278	135.453
eqtl-a-ENSG00000154930	ACSS1	rs7265721	T	G	1.00E-200	20	-0.423367	31472	25038231	0.0137332	0.227924	0.029312	950.305
eqtl-a-ENSG00000131069	ACSS2	rs8123210	C	G	6.23E-25	20	-0.126175	22111	33486047	0.0122359	0.623158	0.00478611	106.325
eqtl-a-ENSG00000111058	ACSS3	rs12810791	G	A	3.15E-36	12	0.303069	29824	81373361	0.0241133	0.0643944	0.00526877	157.958
eqtl-a-ENSG00000115170	ACVR1	rs75034468	G	T	1.53E-10	2	0.192459	31226	158798491	0.0300618	0.0407441	0.00131087	40.9844
eqtl-a-ENSG00000115170	ACVR1	rs35160507	T	C	5.40E-95	2	-0.456781	31229	158752065	0.0220898	0.076279	0.0135073	427.567
eqtl-a-ENSG00000135503	ACVR1B	rs11612312	C	T	1.82E-77	12	0.273322	31470	52349088	0.0146707	0.20106	0.0109091	347.072
eqtl-a-ENSG00000132744	ACY3	rs61894523	A	G	6.35E-114	11	0.478695	26609	67420350	0.0211021	0.0837687	0.0189723	514.557
eqtl-a-ENSG00000170634	ACYP2	rs77371573	T	C	1.33E-29	2	0.233645	28535	54618526	0.0206786	0.0902428	0.00445404	127.656
eqtl-a-ENSG00000170634	ACYP2	rs10205866	A	G	6.30E-46	2	-0.220834	30606	54493250	0.0155231	0.175851	0.0065691	202.37
eqtl-a-ENSG00000170634	ACYP2	rs805386	T	C	1.00E-200	2	-0.402291	30605	54098539	0.0122786	0.322104	0.0338859	1073.38
eqtl-a-ENSG00000137845	ADAM10	rs142177961	G	A	2.16E-10	15	-0.232673	22681	58859432	0.0366471	0.0270316	0.0017741	40.3064
eqtl-a-ENSG00000137845	ADAM10	rs972801	C	T	3.71E-42	15	0.171897	31260	58921198	0.0126342	0.324061	0.00588692	185.103
eqtl-a-ENSG00000137845	ADAM10	rs112694435	A	G	1.00E-200	15	0.914769	29100	58790650	0.0238442	0.0600249	0.0481433	1471.73
eqtl-a-ENSG00000151694	ADAM17	rs11677445	A	G	2.48E-22	2	0.179536	27360	9538037	0.0184708	0.116775	0.00344127	94.4713
eqtl-a-ENSG00000151694	ADAM17	rs10190822	T	C	1.00E-200	2	0.360241	26025	9571655	0.0115476	0.538566	0.0360469	973.127
eqtl-a-ENSG00000008277	ADAM22	rs10244688	A	G	2.33E-13	7	-0.118226	31567	87552811	0.0161322	0.161766	0.00169851	53.7046
eqtl-a-ENSG00000063761	ADCK1	rs12894510	A	T	9.42E-07	14	0.0619843	29563	78296809	0.0126411	0.66941	0.000812629	24.0417
eqtl-a-ENSG00000063761	ADCK1	rs79322622	T	C	5.74E-43	14	-0.271134	30077	78381284	0.0197313	0.099732	0.00623884	188.811
eqtl-a-ENSG00000063761	ADCK1	rs78617489	A	G	1.00E-200	14	1.76901	29835	78168368	0.0238463	0.0470315	0.15573	5502.87
eqtl-a-ENSG00000159346	ADIPOR1	rs10800887	C	T	4.43E-61	1	0.201714	31529	202924936	0.0122335	0.366668	0.00854932	271.859
eqtl-a-ENSG00000159322	ADPGK	rs150177325	T	C	1.26E-13	15	0.319509	25355	73026699	0.0431181	0.019354	0.00216095	54.9051
eqtl-a-ENSG00000159322	ADPGK	rs10152622	C	A	1.00E-200	15	1.04495	31240	72974065	0.0311022	0.0351424	0.0348725	1128.71
eqtl-a-ENSG00000106624	AEBP1	rs10254547	G	T	2.47E-109	7	0.261443	23866	44137330	0.011769	0.553776	0.0202585	493.445
eqtl-a-ENSG00000135537	AFG1L	rs111228463	T	G	1.01E-10	6	0.204867	31023	108854524	0.0316892	0.0365033	0.00134541	41.792
eqtl-a-ENSG00000133612	AGAP3	rs144685066	A	G	1.58E-06	7	0.179151	28919	150898957	0.0373123	0.0260828	0.000796535	23.0518
eqtl-a-ENSG00000133612	AGAP3	rs2116023	A	G	1.88E-30	7	0.145634	20557	150724803	0.0126974	0.320241	0.00635866	131.539
eqtl-a-ENSG00000133612	AGAP3	rs2069456	G	T	1.00E-200	7	-0.444579	23777	150752608	0.0135615	0.233506	0.0432441	1074.6
eqtl-a-ENSG00000092847	AGO1	rs12061838	A	G	6.43E-14	1	0.155645	23343	36243880	0.0207552	0.0900056	0.00240334	56.2315
eqtl-a-ENSG00000026652	AGPAT4	rs112049074	T	C	3.49E-10	6	-0.247765	28527	161657657	0.0394845	0.0231963	0.00137839	39.3728
eqtl-a-ENSG00000026652	AGPAT4	rs6914451	G	C	2.68E-19	6	0.153369	30817	161694612	0.0170769	0.140529	0.00261055	80.6546
eqtl-a-ENSG00000026652	AGPAT4	rs6455707	C	T	1.26E-50	6	0.258135	31684	161566909	0.0172504	0.135556	0.00701773	223.907
eqtl-a-ENSG00000018510	AGPS	rs59751564	T	C	3.08E-187	2	0.432635	31353	178233842	0.0148242	0.186981	0.0264473	851.673
eqtl-a-ENSG00000101444	AHCY	rs117856729	G	A	1.91E-06	20	0.202658	9745	32902150	0.0425467	0.0199345	0.00232276	22.6833
eqtl-a-ENSG00000100591	AHSA1	rs12894526	C	A	7.04E-13	14	-0.113663	25862	77946638	0.0158334	0.830476	0.00198867	51.5295
eqtl-a-ENSG00000204472	AIF1	rs3093949	T	C	6.43E-26	6	-0.132737	13566	31525184	0.0126083	0.329982	0.00810374	110.817
eqtl-a-ENSG00000204472	AIF1	rs14365	C	T	4.27E-83	6	-0.286342	8491	31635710	0.0148274	0.195002	0.0420739	372.853
eqtl-a-ENSG00000126878	AIF1L	rs818053	T	A	9.31E-70	9	0.208043	21298	133968750	0.0117839	0.520294	0.0144238	311.664
eqtl-a-ENSG00000121057	AKAP1	rs3785486	G	A	4.12E-36	17	-0.149231	31684	55185683	0.0118934	0.548367	0.0049444	157.427
eqtl-a-ENSG00000105127	AKAP8	rs7253722	G	A	2.64E-17	19	0.118193	31553	15503492	0.0139687	0.763388	0.00226384	71.5886
eqtl-a-ENSG00000117448	AKR1A1	rs518365	G	A	3.24E-34	1	-0.144992	31682	46010652	0.0118881	0.455651	0.00467322	148.743
eqtl-a-ENSG00000085662	AKR1B1	rs117460731	T	C	3.57E-06	7	0.196013	1090	134123713	0.0422906	0.0201835	0.0193277	21.4429
eqtl-a-ENSG00000085662	AKR1B1	rs782510	G	T	1.00E-200	7	0.366152	28800	134211308	0.0115464	0.455628	0.033739	1005.54
eqtl-a-ENSG00000170017	ALCAM	rs62262994	T	G	8.21E-23	3	-0.200369	31355	105311523	0.0203801	0.0934361	0.0030733	96.6542
eqtl-a-ENSG00000170017	ALCAM	rs3772556	T	C	9.40E-155	3	-0.341067	31683	105249211	0.0128698	0.715104	0.0216864	702.277
eqtl-a-ENSG00000170017	ALCAM	rs16851083	A	C	1.00E-200	3	0.374299	31684	105072927	0.0114815	0.489947	0.0324542	1062.7
eqtl-a-ENSG00000137124	ALDH1B1	rs2181139	T	C	1.08E-11	9	-0.0977093	26393	38374977	0.0143783	0.218552	0.00174666	46.1768
eqtl-a-ENSG00000137124	ALDH1B1	rs77054814	G	A	4.19E-28	9	0.258516	24163	38393451	0.0235192	0.068138	0.00497523	120.807
eqtl-a-ENSG00000072210	ALDH3A2	rs11204407	G	A	2.14E-97	17	-0.267017	31684	19552719	0.0127493	0.303431	0.0136551	438.609
eqtl-a-ENSG00000109107	ALDOC	rs118009648	T	G	1.94E-06	17	0.172714	25581	26857738	0.0362844	0.0276261	0.000884939	22.6559
eqtl-a-ENSG00000109107	ALDOC	rs622463	C	A	2.73E-194	17	-0.407266	31684	26975574	0.0136966	0.231106	0.027148	884.104
eqtl-a-ENSG00000214160	ALG3	rs843332	T	G	4.73E-64	3	0.240946	31558	183957467	0.0142596	0.218499	0.0089661	285.494
eqtl-a-ENSG00000159063	ALG8	rs230661	T	C	2.42E-07	11	0.061448	31684	77884782	0.0118995	0.517475	0.000840916	26.6643
eqtl-a-ENSG00000159063	ALG8	rs550458	T	C	5.88E-78	11	0.308119	31684	77855254	0.016485	0.149573	0.0109058	349.327
eqtl-a-ENSG00000161905	ALOX15	rs1050997	T	C	2.57E-10	17	-0.0876736	31470	4641755	0.0138661	0.75745	0.00126876	39.9762
eqtl-a-ENSG00000161905	ALOX15	rs2255888	T	C	1.00E-200	17	0.639175	31340	4545581	0.0129059	0.762321	0.0725836	2452.65
eqtl-a-ENSG00000242110	AMACR	rs62352462	G	A	1.81E-07	5	0.133819	30633	33896793	0.0256452	0.0570076	0.000888072	27.2267
eqtl-a-ENSG00000242110	AMACR	rs35414	C	T	9.74E-11	5	0.079879	31684	33969628	0.0123442	0.634973	0.00131985	41.8709
eqtl-a-ENSG00000242110	AMACR	rs183670	A	G	1.00E-200	5	0.583781	31480	33992261	0.0193061	0.0990721	0.0282255	914.288
eqtl-a-ENSG00000159461	AMFR	rs9935620	T	G	1.00E-200	16	0.672668	31563	56391964	0.0151037	0.162583	0.0591272	1983.39
eqtl-a-ENSG00000159461	AMFR	rs9939948	T	G	1.00E-200	16	0.498772	31231	56347769	0.0163153	0.146181	0.0290551	934.515
eqtl-a-ENSG00000145020	AMT	rs184498788	T	C	5.41E-07	3	0.268467	11182	49455909	0.0535744	0.0124754	0.00224065	25.1067
eqtl-a-ENSG00000145020	AMT	rs9860285	T	G	1.00E-200	3	0.701937	31565	49355374	0.0122807	0.74345	0.0937932	3266.8
eqtl-a-ENSG00000174606	ANGEL2	rs139133207	A	G	8.86E-08	1	-0.211172	18492	213201491	0.0394825	0.0232168	0.00154457	28.6033
eqtl-a-ENSG00000174606	ANGEL2	rs76619942	C	T	1.23E-10	1	-0.279812	21849	213209470	0.0434828	0.0190429	0.00189166	41.4055
eqtl-a-ENSG00000174606	ANGEL2	rs903803	G	A	7.37E-32	1	0.308365	30419	213132001	0.0262514	0.0537992	0.00451559	137.974
eqtl-a-ENSG00000174606	ANGEL2	rs12568153	G	T	1.00E-200	1	-0.469752	31141	213151580	0.0124818	0.708238	0.0435044	1416.3
eqtl-a-ENSG00000151150	ANK3	rs117641846	T	C	2.51E-30	10	-0.224641	31354	62222825	0.0196291	0.101366	0.00415981	130.963
eqtl-a-ENSG00000151150	ANK3	rs16915451	G	T	2.80E-95	10	0.336611	31355	62498474	0.0162533	0.15379	0.0134948	428.89
eqtl-a-ENSG00000151150	ANK3	rs16915196	G	A	1.00E-200	10	-0.687114	31349	62359859	0.0162319	0.138478	0.0540697	1791.81
eqtl-a-ENSG00000145700	ANKRD31	rs7705012	C	T	3.10E-06	5	-0.0661335	17257	74444878	0.0141793	0.227822	0.00125899	21.7512
eqtl-a-ENSG00000186106	ANKRD46	rs2507768	T	C	4.46E-22	8	0.116165	31684	101556737	0.0120254	0.418449	0.00293653	93.3091
eqtl-a-ENSG00000136938	ANP32B	rs76917914	G	A	2.52E-42	9	-0.193007	14263	100771440	0.0141567	0.225145	0.0128644	185.849
eqtl-a-ENSG00000143401	ANP32E	rs78676616	G	A	1.00E-87	1	0.319867	30871	150143302	0.0161102	0.157621	0.0126089	394.193
eqtl-a-ENSG00000103254	ANTKMT	rs12448432	A	G	2.43E-152	16	0.350234	20686	778820	0.0133214	0.255653	0.0323345	691.154
eqtl-a-ENSG00000182718	ANXA2	rs11853426	T	C	2.83E-07	15	-0.0614226	31224	60609430	0.0119634	0.4456	0.000843514	26.3584
eqtl-a-ENSG00000182718	ANXA2	rs62004990	T	C	1.00E-200	15	0.412985	31555	60686631	0.0134904	0.240238	0.028843	937.112
eqtl-a-ENSG00000138772	ANXA3	rs78693599	C	T	2.46E-10	4	-0.255762	28916	79559556	0.0404079	0.0221228	0.00138357	40.0599
eqtl-a-ENSG00000138772	ANXA3	rs11098228	A	G	1.00E-200	4	-0.373066	30935	79464978	0.0118121	0.613458	0.0312381	997.445
eqtl-a-ENSG00000164111	ANXA5	rs76711861	A	G	1.93E-10	4	0.138781	31240	122693451	0.0217966	0.0808905	0.00129601	40.5373
eqtl-a-ENSG00000164111	ANXA5	rs72676832	C	T	1.49E-10	4	-0.165791	27980	122532446	0.0258786	0.0558612	0.00146473	41.0402
eqtl-a-ENSG00000164111	ANXA5	rs142253723	A	G	4.86E-22	4	-0.506313	6986	122652119	0.0524611	0.0129545	0.0131578	93.1192
eqtl-a-ENSG00000164111	ANXA5	rs11942224	C	T	5.82E-187	4	-0.739741	31239	122604496	0.0253664	0.0549419	0.0265021	850.382
eqtl-a-ENSG00000164111	ANXA5	rs4833753	A	G	1.00E-200	4	-0.371946	31684	122550874	0.0115083	0.46892	0.0319161	1044.5
eqtl-a-ENSG00000136250	AOAH	rs3801304	G	A	3.74E-11	7	0.117829	31684	36489477	0.017814	0.127551	0.00137893	43.7476
eqtl-a-ENSG00000136250	AOAH	rs4720206	C	T	8.83E-53	7	-0.22868	30077	36618561	0.0149557	0.193065	0.00771339	233.784
eqtl-a-ENSG00000136250	AOAH	rs10243286	C	T	1.00E-200	7	-0.564228	31684	36823940	0.0134799	0.22327	0.0523988	1751.9
eqtl-a-ENSG00000136250	AOAH	rs6462688	G	A	1.00E-200	7	-0.539327	31564	36689195	0.0136238	0.779682	0.0473011	1567.04
eqtl-a-ENSG00000129354	AP1M2	rs7260034	C	T	1.84E-08	19	0.142277	27310	10623003	0.0252888	0.0587137	0.00115768	31.6505
eqtl-a-ENSG00000129354	AP1M2	rs58116906	T	C	1.58E-19	19	-0.415538	23360	10632409	0.0459696	0.0169538	0.00348571	81.7039
eqtl-a-ENSG00000129354	AP1M2	rs1821279	C	G	1.27E-200	19	0.426185	24740	10693008	0.0141024	0.212408	0.0356014	913.219
eqtl-a-ENSG00000100478	AP4S1	rs7149411	C	G	6.49E-21	14	0.12582	25084	31499513	0.0134111	0.267043	0.00349665	88.0108
eqtl-a-ENSG00000053770	AP5M1	rs1189904	G	A	8.51E-14	14	-0.206769	24599	57753769	0.0277093	0.0482862	0.0022585	55.6781
eqtl-a-ENSG00000242802	AP5Z1	rs191242271	C	T	6.80E-33	7	-0.360221	21451	4819110	0.0301539	0.0401833	0.00660882	142.696
eqtl-a-ENSG00000163697	APBB2	rs34585974	A	G	1.79E-20	4	0.115077	26081	40995262	0.0124084	0.353967	0.00328694	86.0027
eqtl-a-ENSG00000163697	APBB2	rs17443513	T	C	1.00E-200	4	0.49782	26081	41211532	0.0159532	0.153884	0.035992	973.679
eqtl-a-ENSG00000164062	APEH	rs145788158	A	G	6.08E-07	3	-0.210134	13298	49642076	0.0421245	0.0203414	0.00186778	24.8804
eqtl-a-ENSG00000164062	APEH	rs13064576	T	C	1.00E-200	3	0.385267	26405	49642430	0.0125949	0.298561	0.0342235	935.624
eqtl-a-ENSG00000189058	APOD	rs7640745	T	C	6.36E-45	3	0.182639	19841	195319711	0.0129865	0.292967	0.00987032	197.769
eqtl-a-ENSG00000142192	APP	rs7277384	T	C	2.48E-07	21	-0.0973412	31352	27164577	0.0188686	0.111812	0.000848165	26.6125
eqtl-a-ENSG00000142192	APP	rs2830076	C	T	3.02E-150	21	-0.3207	31470	27502468	0.012284	0.66143	0.021199	681.539
eqtl-a-ENSG00000168374	ARF4	rs76210059	A	G	1.31E-14	3	-0.175841	31063	57481232	0.0228237	0.073053	0.0019072	59.3527
eqtl-a-ENSG00000168374	ARF4	rs62260500	T	C	4.68E-18	3	-0.181192	29830	57548136	0.0209207	0.0883054	0.00250831	75.0061
eqtl-a-ENSG00000168374	ARF4	rs149547076	C	T	6.33E-92	3	0.994814	12986	57557444	0.0489215	0.0145926	0.03086	413.445
eqtl-a-ENSG00000004059	ARF5	rs34029720	C	T	1.40E-17	7	-0.104862	31564	127230474	0.012286	0.371437	0.00230262	72.843
eqtl-a-ENSG00000101199	ARFGAP1	rs6062879	A	G	6.72E-32	20	-0.139688	23294	61924424	0.0118842	0.459767	0.00589612	138.147
eqtl-a-ENSG00000066777	ARFGEF1	rs12678025	G	A	4.45E-17	8	-0.109655	31644	68196817	0.0130535	0.292288	0.00222507	70.5627
eqtl-a-ENSG00000146376	ARHGAP18	rs6917887	G	A	8.41E-31	6	-0.156448	31681	130024629	0.0135585	0.256878	0.00418501	133.134
eqtl-a-ENSG00000031081	ARHGAP31	rs1463138	C	T	3.75E-10	3	0.0745616	26110	119128634	0.011903	0.52593	0.00150058	39.236
eqtl-a-ENSG00000031081	ARHGAP31	rs11914541	G	A	1.27E-86	3	-0.27122	26107	119023438	0.013749	0.239931	0.0146865	389.106
eqtl-a-ENSG00000169379	ARL13B	rs9844676	T	G	9.23E-12	3	0.0816132	31569	93775515	0.0119704	0.559995	0.00147029	46.4811
eqtl-a-ENSG00000126522	ASL	rs34550048	A	G	5.08E-121	7	0.279983	31228	65594047	0.0119689	0.609337	0.0172213	547.176
eqtl-a-ENSG00000204653	ASPDH	rs4462711	T	C	7.63E-07	19	0.0614906	19109	50923977	0.0124362	0.646128	0.00127776	24.4454
eqtl-a-ENSG00000204653	ASPDH	rs889131	A	G	6.78E-135	19	-0.309286	31160	51017835	0.0125123	0.682003	0.0192316	610.968
eqtl-a-ENSG00000138138	ATAD1	rs7481	A	G	1.19E-37	10	-0.164328	31644	89513118	0.0128133	0.308354	0.00517081	164.465
eqtl-a-ENSG00000125703	ATG4C	rs60152331	T	G	1.88E-09	1	0.0731158	30862	63177539	0.0121704	0.39298	0.0011681	36.0898
eqtl-a-ENSG00000125703	ATG4C	rs6679582	C	T	1.43E-161	1	0.318233	31644	63296271	0.0117488	0.577812	0.0226599	733.628
eqtl-a-ENSG00000068650	ATP11A	rs11841905	A	G	1.98E-08	13	0.0675902	26157	113322630	0.01204	0.421379	0.00120338	31.5124
eqtl-a-ENSG00000068650	ATP11A	rs7998551	T	G	1.10E-15	13	-0.117013	22320	113540649	0.0145984	0.209252	0.00287022	64.242
eqtl-a-ENSG00000074370	ATP2A3	rs9895903	T	C	9.46E-08	17	0.205801	28971	3870462	0.0385619	0.0243675	0.000982173	28.4805
eqtl-a-ENSG00000074370	ATP2A3	rs9893669	T	G	1.81E-21	17	-0.149718	31470	3884665	0.0157342	0.171634	0.00286889	90.538
eqtl-a-ENSG00000074370	ATP2A3	rs11078476	C	G	5.32E-43	17	0.179032	23649	3820239	0.0130235	0.709549	0.0079275	188.96
eqtl-a-ENSG00000152234	ATP5F1A	rs12965578	G	A	1.52E-28	18	0.185591	31344	43779196	0.016746	0.14677	0.00390336	122.819
eqtl-a-ENSG00000152234	ATP5F1A	rs11659478	T	C	1.00E-200	18	-0.371291	31565	43650488	0.0114915	0.485013	0.0320139	1043.87
eqtl-a-ENSG00000110955	ATP5F1B	rs12296335	C	T	4.97E-06	12	0.201467	22143	56991383	0.0441194	0.0185142	0.000940813	20.8502
eqtl-a-ENSG00000165629	ATP5F1C	rs115574756	A	T	8.16E-42	10	0.189102	9586	7799494	0.0139581	0.23445	0.0187873	183.505
eqtl-a-ENSG00000099624	ATP5F1D	rs12983363	C	G	1.72E-168	19	-0.367907	18354	1241087	0.0132975	0.255102	0.0400369	765.401
eqtl-a-ENSG00000124172	ATP5F1E	rs150629938	C	T	6.71E-55	20	-0.688651	8911	57603765	0.0441301	0.0182126	0.0266007	243.462
eqtl-a-ENSG00000130770	ATP5IF1	rs1629168	A	G	1.00E-200	1	-0.395556	30902	28506065	0.0130241	0.267666	0.0289841	922.343
eqtl-a-ENSG00000159199	ATP5MC1	rs594398	C	G	1.00E-200	17	-0.384489	31559	46957696	0.0114629	0.517671	0.0344225	1125
eqtl-a-ENSG00000241468	ATP5MF	rs73713507	A	G	2.83E-07	7	-0.151909	23299	99138603	0.0295871	0.0421682	0.00113014	26.3588
eqtl-a-ENSG00000241468	ATP5MF	rs10277362	G	A	6.18E-17	7	-0.254902	1760	98993112	0.0304849	0.0394886	0.0382072	69.8366
eqtl-a-ENSG00000167283	ATP5MG	rs3194726	C	T	1.29E-68	11	0.380667	28703	118279936	0.0217451	0.0796703	0.010564	306.434
eqtl-a-ENSG00000173915	ATP5MK	rs2986041	T	G	1.25E-08	10	0.0809503	31484	105254090	0.0142188	0.774206	0.00102843	32.4103
eqtl-a-ENSG00000173915	ATP5MK	rs1063461	G	C	1.00E-200	10	0.697723	31675	105049105	0.0103993	0.459361	0.124432	4501.22
eqtl-a-ENSG00000116459	ATP5PB	rs1054680	G	A	1.07E-07	1	-0.0654684	31684	112021029	0.0123198	0.36933	0.00089049	28.2377
eqtl-a-ENSG00000167863	ATP5PD	rs4788856	G	A	5.26E-17	17	-0.106213	6418	73013914	0.0126737	0.325205	0.0108249	70.2123
eqtl-a-ENSG00000167863	ATP5PD	rs9915968	C	G	1.30E-57	17	0.250056	6420	73059616	0.0156297	0.172013	0.0383407	255.881
eqtl-a-ENSG00000241837	ATP5PO	rs731058	A	G	1.66E-75	21	0.22023	31470	35275199	0.0119774	0.594085	0.0106289	338.065
eqtl-a-ENSG00000166377	ATP9B	rs12606132	T	C	1.49E-09	18	0.0792138	21939	77165089	0.0131027	0.710241	0.00166318	36.5461
eqtl-a-ENSG00000166377	ATP9B	rs34331564	G	A	6.31E-188	18	-0.559989	31684	76873288	0.0191526	0.101319	0.0262725	854.823
eqtl-a-ENSG00000166377	ATP9B	rs9952060	T	C	1.00E-200	18	0.369622	31231	76780175	0.01153	0.540297	0.0318574	1027.61
eqtl-a-ENSG00000171953	ATPAF2	rs2955373	A	C	3.58E-72	17	-0.216791	31231	17973617	0.0120665	0.610223	0.0102298	322.769
eqtl-a-ENSG00000171953	ATPAF2	rs11658804	A	G	1.00E-200	17	-1.05687	27780	17826670	0.0298452	0.0379652	0.0431904	1253.9
eqtl-a-ENSG00000150756	ATPSCKMT	rs2607326	C	T	1.43E-10	5	0.104744	31462	10240791	0.0163351	0.157024	0.00130515	41.1138
eqtl-a-ENSG00000150756	ATPSCKMT	rs2578619	T	C	3.75E-34	5	-0.195658	31354	10248797	0.0160576	0.837712	0.00471291	148.459
eqtl-a-ENSG00000138085	ATRAID	rs113407226	A	G	5.25E-11	2	-0.130873	20844	27486134	0.0199395	0.0985348	0.0020625	43.0755
eqtl-a-ENSG00000138085	ATRAID	rs7596471	C	A	1.00E-200	2	-0.369154	25023	27386726	0.0121851	0.661206	0.0353813	917.745
eqtl-a-ENSG00000176022	B3GALT6	rs4970362	G	A	3.78E-06	1	-0.0581501	22114	1094738	0.0125774	0.66251	0.000965678	21.3737
eqtl-a-ENSG00000176022	B3GALT6	rs2748384	A	C	5.86E-47	1	-0.223502	14271	1225641	0.0155304	0.175565	0.0143049	207.079
eqtl-a-ENSG00000176022	B3GALT6	rs80057011	C	A	1.00E-200	1	-0.754455	23539	1121358	0.0200406	0.0878737	0.0567892	1417.13
eqtl-a-ENSG00000086062	B4GALT1	rs7044856	G	T	3.62E-75	9	0.338101	31568	33175527	0.0184304	0.884894	0.010548	336.508
eqtl-a-ENSG00000086062	B4GALT1	rs10117038	C	T	1.00E-200	9	0.367555	31558	33122626	0.0116913	0.41166	0.030368	988.306
eqtl-a-ENSG00000158470	B4GALT5	rs56030678	G	A	1.74E-06	20	0.133974	31141	48382914	0.0280204	0.0472793	0.000733569	22.8594
eqtl-a-ENSG00000158470	B4GALT5	rs2273088	G	A	2.18E-41	20	-0.15975	31355	48273459	0.0118549	0.533857	0.005758	181.576
eqtl-a-ENSG00000105552	BCAT2	rs62132810	A	G	4.21E-16	19	-0.158083	24469	49279227	0.0194389	0.104155	0.0026955	66.1289
eqtl-a-ENSG00000105552	BCAT2	rs493841	T	C	7.87E-178	19	0.329531	27654	49301877	0.0115897	0.52377	0.0284038	808.382
eqtl-a-ENSG00000083123	BCKDHB	rs9361600	T	C	1.61E-70	6	-0.209026	26275	81033784	0.0117737	0.506097	0.0118537	315.168
eqtl-a-ENSG00000186716	BCR	rs5759686	T	C	1.54E-89	22	-0.423549	26609	23638635	0.0211104	0.0844075	0.0149027	402.515
eqtl-a-ENSG00000186716	BCR	rs4822363	C	T	1.00E-200	22	-0.52707	31569	23491000	0.0146289	0.813713	0.0394959	1298.03
eqtl-a-ENSG00000161267	BDH1	rs79100031	A	G	4.19E-06	3	0.128164	25472	197220881	0.0278502	0.0478957	0.000830714	21.1759
eqtl-a-ENSG00000161267	BDH1	rs34942830	T	C	8.80E-13	3	-0.0852372	26149	197319414	0.0119249	0.457608	0.00195005	51.0876
eqtl-a-ENSG00000161267	BDH1	rs6782014	T	C	3.35E-67	3	0.213041	26483	197279457	0.0123006	0.355945	0.0111999	299.945
eqtl-a-ENSG00000113734	BNIP1	rs77339659	T	C	3.65E-12	5	0.239132	28019	172493651	0.034407	0.0307669	0.001721	48.3004
eqtl-a-ENSG00000113734	BNIP1	rs393562	G	A	6.84E-13	5	-0.189229	28457	172494876	0.0263455	0.946262	0.00180962	51.586
eqtl-a-ENSG00000113734	BNIP1	rs17729841	T	C	1.00E-200	5	-0.600948	31470	172472573	0.0168608	0.131647	0.0388002	1270.25
eqtl-a-ENSG00000172331	BPGM	rs17167980	A	C	8.39E-13	7	-0.301633	28561	134340413	0.0421605	0.0202674	0.00178894	51.1818
eqtl-a-ENSG00000254999	BRK1	rs34661876	G	A	4.71E-06	3	0.215313	18374	10188363	0.0470393	0.0162494	0.00113899	20.9494
eqtl-a-ENSG00000254999	BRK1	rs111594564	G	T	1.40E-11	3	0.192393	23799	10232428	0.0284673	0.045655	0.00191555	45.6719
eqtl-a-ENSG00000254999	BRK1	rs400301	A	G	1.00E-200	3	-1.25918	25571	10057466	0.0178533	0.090336	0.162852	4973.99
eqtl-a-ENSG00000254999	BRK1	rs17032403	C	T	1.00E-200	3	-1.37869	25242	10155882	0.0340845	0.0281144	0.0608724	1636.01
eqtl-a-ENSG00000168000	BSCL2	rs185600376	T	C	9.45E-10	11	-0.318649	18296	62387462	0.0520822	0.0131987	0.00204175	37.4282
eqtl-a-ENSG00000168000	BSCL2	rs72927301	T	C	5.88E-37	11	-0.256709	28135	62441553	0.020213	0.0946878	0.00570021	161.283
eqtl-a-ENSG00000168000	BSCL2	rs117593346	A	G	1.00E-200	11	1.16384	27679	62374875	0.0351731	0.0273182	0.0380511	1094.8
eqtl-a-ENSG00000109743	BST1	rs13434425	C	T	9.87E-17	4	-0.30891	29834	15825360	0.0371898	0.0261723	0.00230729	68.9902
eqtl-a-ENSG00000109743	BST1	rs6823775	A	C	1.00E-200	4	-0.527106	31569	15607857	0.0130974	0.754473	0.0488018	1619.56
eqtl-a-ENSG00000109743	BST1	rs12651490	G	A	1.00E-200	4	0.829113	31236	15725085	0.0269072	0.0481633	0.0295006	949.429
eqtl-a-ENSG00000130303	BST2	rs890840	C	T	3.62E-07	19	0.165914	27480	17541182	0.0326107	0.965566	0.000941066	25.883
eqtl-a-ENSG00000130303	BST2	rs28393701	C	T	1.91E-14	19	0.318994	26516	17523390	0.0416621	0.0207546	0.00220605	58.6206
eqtl-a-ENSG00000169814	BTD	rs2471807	A	G	2.07E-22	3	0.132138	31186	15676565	0.0135689	0.257338	0.00303171	94.8284
eqtl-a-ENSG00000145741	BTF3	rs2951911	C	A	1.54E-24	5	-0.130571	31346	72811094	0.0127701	0.685407	0.00332412	104.539
eqtl-a-ENSG00000134717	BTF3L4	rs2764560	G	A	1.79E-08	1	-0.190209	6421	52606443	0.0337765	0.967995	0.00491463	31.7028
eqtl-a-ENSG00000165810	BTNL9	rs6877644	C	T	9.70E-07	5	0.109178	31565	180487905	0.0222925	0.922895	0.000759306	23.9842
eqtl-a-ENSG00000165810	BTNL9	rs77593330	C	T	2.87E-07	5	0.196336	20961	180487770	0.0382579	0.0247702	0.00125487	26.334
eqtl-a-ENSG00000165810	BTNL9	rs77591293	A	G	6.03E-12	5	-0.256221	23789	180408541	0.0372474	0.0261302	0.00198517	47.3152
eqtl-a-ENSG00000165810	BTNL9	rs77684396	A	C	1.00E-200	5	-0.43421	30631	180367895	0.0125313	0.294804	0.037718	1200.55
eqtl-a-ENSG00000106392	C1GALT1	rs35693470	T	C	5.50E-08	7	0.0918343	30746	7357460	0.0168987	0.144735	0.000959616	29.5308
eqtl-a-ENSG00000106392	C1GALT1	rs73674613	T	C	6.50E-19	7	-0.389384	27851	7152131	0.0438347	0.0186819	0.00282521	78.9022
eqtl-a-ENSG00000106392	C1GALT1	rs7782993	G	C	7.57E-117	7	-0.279986	30156	7312735	0.0121844	0.358578	0.0172089	528.002
eqtl-a-ENSG00000106392	C1GALT1	rs2060163	T	C	1.00E-200	7	0.414007	31684	7173681	0.0123673	0.311755	0.034161	1120.57
eqtl-a-ENSG00000172375	C2CD2L	rs56168028	G	A	3.76E-14	11	0.338509	25814	119026384	0.0447231	0.0179613	0.00221441	57.2853
eqtl-a-ENSG00000172375	C2CD2L	rs640603	A	G	1.00E-200	11	0.408569	31684	118964330	0.0120567	0.343004	0.0349761	1148.28
eqtl-a-ENSG00000224389	C4B	rs497309	C	A	1.00E-200	6	0.74615	4804	31892484	0.0184465	0.104132	0.254055	1635.47
eqtl-a-ENSG00000106804	C5	rs112281448	A	G	2.28E-06	9	-0.117676	31569	123913860	0.0248965	0.0607496	0.000707182	22.3394
eqtl-a-ENSG00000106804	C5	rs143692690	T	C	2.04E-09	9	0.226211	3024	123680383	0.0377345	0.025463	0.0117446	35.9139
eqtl-a-ENSG00000106804	C5	rs112458996	T	C	7.10E-36	9	-0.396857	27524	123861888	0.0317386	0.0360818	0.00564834	156.337
eqtl-a-ENSG00000106804	C5	rs62578379	A	T	1.15E-64	9	-0.415939	31569	123669709	0.0244955	0.0616555	0.0090506	288.31
eqtl-a-ENSG00000106804	C5	rs3753029	C	G	1.00E-200	9	0.360571	31146	123631642	0.0118888	0.621303	0.0286855	919.767
eqtl-a-ENSG00000133742	CA1	rs17741142	A	G	6.65E-07	8	0.120759	26386	86216519	0.0242912	0.064028	0.000935752	24.712
eqtl-a-ENSG00000167434	CA4	rs345165	T	C	8.57E-55	17	-0.434735	29315	58208752	0.0278864	0.0469884	0.00822221	243.016
eqtl-a-ENSG00000167434	CA4	rs34820870	G	T	6.12E-110	17	-0.647564	28250	58244021	0.0290683	0.0422869	0.0172641	496.244
eqtl-a-ENSG00000102547	CAB39L	rs35214871	T	G	7.18E-25	13	-0.174043	30537	49918175	0.0169004	0.143763	0.00346088	106.045
eqtl-a-ENSG00000102547	CAB39L	rs7992603	C	G	1.10E-142	13	-0.329593	31567	50022089	0.0129594	0.719821	0.0200791	646.783
eqtl-a-ENSG00000160325	CACFD1	rs55978893	A	T	2.47E-12	9	-0.104489	21100	136351482	0.0149172	0.197738	0.00231993	49.0598
eqtl-a-ENSG00000160325	CACFD1	rs28680325	A	C	5.31E-76	9	0.228424	22582	136316367	0.0123814	0.3439	0.0148486	340.334
eqtl-a-ENSG00000116161	CACYBP	rs10465483	A	G	1.06E-10	1	-0.0775447	31684	174988963	0.0120077	0.571029	0.00131454	41.702
eqtl-a-ENSG00000105767	CADM4	rs56227621	C	T	2.04E-06	19	-0.0688301	31470	44181125	0.0144933	0.214288	0.000716167	22.5525
eqtl-a-ENSG00000105767	CADM4	rs77545563	T	C	1.20E-09	19	-0.176446	26162	44117052	0.0290221	0.0438712	0.00141085	36.9601
eqtl-a-ENSG00000105767	CADM4	rs4760	G	A	7.42E-30	19	0.196194	30333	44153100	0.0172855	0.135973	0.00422914	128.819
eqtl-a-ENSG00000104327	CALB1	rs10095826	T	G	4.33E-61	8	-0.204428	31059	91108548	0.012397	0.654481	0.00867909	271.907
eqtl-a-ENSG00000064989	CALCRL	rs8176580	C	T	2.59E-139	2	-0.314422	31684	188335246	0.0125138	0.317036	0.0195362	631.277
eqtl-a-ENSG00000126247	CAPNS1	rs142578171	A	G	2.36E-20	19	-0.383238	17023	36687733	0.0414557	0.0209258	0.00499525	85.4511
eqtl-a-ENSG00000126247	CAPNS1	rs2231568	T	C	2.75E-114	19	0.274155	31264	36605794	0.012066	0.623584	0.0162446	516.224
eqtl-a-ENSG00000116489	CAPZA1	rs2932539	G	A	9.04E-13	1	-0.0970545	14262	113215786	0.0135847	0.742366	0.00356615	51.0353
eqtl-a-ENSG00000165233	CARD19	rs7028691	C	T	6.85E-16	9	-0.181133	14263	95854695	0.0224364	0.07579	0.00454881	65.167
eqtl-a-ENSG00000165233	CARD19	rs6479447	C	T	1.69E-60	9	-0.198441	14258	95799446	0.0120945	0.611197	0.0185313	269.17
eqtl-a-ENSG00000165233	CARD19	rs10821067	A	G	1.00E-200	9	0.501412	14170	95857720	0.0136186	0.775208	0.0873126	1355.39
eqtl-a-ENSG00000127995	CASD1	rs2301645	T	G	2.93E-25	7	-0.198754	30219	94139580	0.0191402	0.10752	0.00355559	107.823
eqtl-a-ENSG00000064012	CASP8	rs146507587	C	T	2.02E-06	2	0.21865	23401	202226334	0.046017	0.0169903	0.000963849	22.5749
eqtl-a-ENSG00000064012	CASP8	rs74639736	G	A	3.47E-07	2	0.166594	29613	202196717	0.0326906	0.0342599	0.000876213	25.9683
eqtl-a-ENSG00000064012	CASP8	rs73045343	A	G	9.97E-19	2	-0.14767	31354	202017408	0.0167137	0.14802	0.00248351	78.057
eqtl-a-ENSG00000064012	CASP8	rs7560328	C	A	7.35E-152	2	0.312158	31350	202164837	0.0118923	0.605761	0.0215049	688.953
eqtl-a-ENSG00000121691	CAT	rs10734424	T	C	3.35E-59	11	-0.191522	30605	34366431	0.011804	0.479466	0.00852839	263.239
eqtl-a-ENSG00000121691	CAT	rs10836255	A	G	2.39E-105	11	0.286582	30721	34566510	0.0131467	0.272577	0.0152322	475.156
eqtl-a-ENSG00000121691	CAT	rs2611134	G	A	1.00E-200	11	0.520287	25530	34380706	0.0146167	0.812818	0.0472825	1266.93
eqtl-a-ENSG00000105974	CAV1	rs4730738	C	T	3.00E-07	7	-0.0725971	31470	116081121	0.0141689	0.771807	0.000833503	26.2506
eqtl-a-ENSG00000177469	CAVIN1	rs9907652	A	G	1.27E-16	17	0.174005	26404	40574051	0.021024	0.0873921	0.0025876	68.4952
eqtl-a-ENSG00000177469	CAVIN1	rs72823023	A	G	7.01E-23	17	-0.255656	30875	40513917	0.0259613	0.0552519	0.00313105	96.9686
eqtl-a-ENSG00000159228	CBR1	rs4817768	A	C	4.56E-126	21	0.28299	31681	37455338	0.0118489	0.586541	0.0176863	570.373
eqtl-a-ENSG00000159228	CBR1	rs2835191	A	G	1.00E-200	21	-0.590344	31567	37345614	0.0195091	0.0967651	0.0281893	915.605
eqtl-a-ENSG00000159231	CBR3	rs735143	G	A	1.00E-200	21	-0.396343	31684	37460862	0.0129563	0.72825	0.0286879	935.735
eqtl-a-ENSG00000159231	CBR3	rs7278506	G	A	1.00E-200	21	0.443411	31684	37552287	0.0144367	0.198861	0.0289131	943.3
eqtl-a-ENSG00000160200	CBS	rs374349	G	T	1.00E-200	21	-0.41957	31231	44373545	0.0114413	0.554156	0.0412822	1344.72
eqtl-a-ENSG00000160200	CBS	rs234695	A	G	1.00E-200	21	0.551147	27311	44434163	0.0144158	0.809093	0.0508015	1461.59
eqtl-a-ENSG00000108468	CBX1	rs59934550	C	T	1.54E-61	17	0.206791	11496	46242955	0.0124933	0.334566	0.0232773	273.926
eqtl-a-ENSG00000122565	CBX3	rs11973430	T	C	1.77E-61	7	-0.245448	31568	26152232	0.0148364	0.196467	0.00859539	273.675
eqtl-a-ENSG00000158941	CCAR2	rs13258100	T	A	1.00E-200	8	-0.388428	21488	22451116	0.0123384	0.319504	0.0440885	990.976
eqtl-a-ENSG00000108091	CCDC6	rs12778666	C	T	6.71E-57	10	0.187551	14253	61540054	0.0117984	0.498987	0.0174202	252.657
eqtl-a-ENSG00000122674	CCZ1	rs10228339	A	G	4.64E-09	7	-0.118686	6083	5841184	0.0202554	0.0951911	0.00561249	34.3222
eqtl-a-ENSG00000122674	CCZ1	rs60313149	G	C	4.98E-22	7	-0.119778	5173	5936904	0.0124143	0.352841	0.0176775	93.0554
eqtl-a-ENSG00000122674	CCZ1	rs6975026	A	G	9.98E-147	7	0.355001	5173	5930582	0.0137621	0.232816	0.113971	665.153
eqtl-a-ENSG00000170458	CD14	rs77249906	G	A	1.99E-06	5	0.0834922	31565	140109524	0.0175599	0.132163	0.0007157	22.6058
eqtl-a-ENSG00000170458	CD14	rs72798885	A	G	1.00E-200	5	-0.449074	31565	139915565	0.0134275	0.239317	0.0342229	1118.45
eqtl-a-ENSG00000091972	CD200	rs721363	G	A	1.67E-40	3	-0.180827	31684	112177130	0.0135709	0.254951	0.0055724	177.534
eqtl-a-ENSG00000174059	CD34	rs2745950	A	G	1.37E-07	1	-0.065454	30941	208060806	0.012422	0.355483	0.000896531	27.7627
eqtl-a-ENSG00000174059	CD34	rs7572	T	C	1.92E-31	1	-0.162538	31470	208060009	0.0139336	0.236781	0.00430539	136.068
eqtl-a-ENSG00000135218	CD36	rs192757316	G	T	5.09E-09	7	-0.255407	24722	80387225	0.0437027	0.0188578	0.00137964	34.1518
eqtl-a-ENSG00000135218	CD36	rs113212954	A	G	7.62E-56	7	-0.537703	27777	80237950	0.0341546	0.0307902	0.00884389	247.831
eqtl-a-ENSG00000135218	CD36	rs78419472	G	A	1.99E-120	7	-0.658821	26038	80333822	0.0282339	0.0447932	0.0204832	544.452
eqtl-a-ENSG00000135218	CD36	rs10282644	G	A	1.00E-200	7	-0.384472	31684	80164380	0.0114799	0.468432	0.0341904	1121.57
eqtl-a-ENSG00000004468	CD38	rs10000290	G	A	1.31E-18	4	0.148937	31349	15753299	0.0169156	0.143801	0.0024668	77.518
eqtl-a-ENSG00000196776	CD47	rs55991325	C	G	3.06E-68	3	-0.472077	25989	107842737	0.0270426	0.0499057	0.0115898	304.716
eqtl-a-ENSG00000196776	CD47	rs2163725	A	G	1.00E-200	3	-0.457795	31231	107754929	0.0112883	0.531943	0.0500276	1644.59
eqtl-a-ENSG00000117091	CD48	rs61801649	C	A	1.49E-06	1	0.0802466	25807	160690412	0.0166718	0.149623	0.000896935	23.1662
eqtl-a-ENSG00000117091	CD48	rs352680	G	T	2.80E-09	1	-0.0738179	30532	160678721	0.0124216	0.355109	0.00115534	35.3134
eqtl-a-ENSG00000117091	CD48	rs12072397	T	A	8.53E-15	1	-0.0992762	27514	160762283	0.0127941	0.685781	0.00218357	60.2059
eqtl-a-ENSG00000117091	CD48	rs7512169	T	C	7.34E-65	1	-0.238336	31141	160647787	0.0140143	0.770662	0.00920214	289.207
eqtl-a-ENSG00000117091	CD48	rs66994511	A	G	1.00E-200	1	-0.45627	30346	160653299	0.0141288	0.208868	0.0332244	1042.81
eqtl-a-ENSG00000070831	CDC42	rs2501294	C	G	1.39E-91	1	-0.246502	18585	22346870	0.0121453	0.37091	0.0216841	411.887
eqtl-a-ENSG00000070831	CDC42	rs2744721	C	T	2.61E-95	1	0.24787	31684	22487036	0.0119667	0.599647	0.0133603	429.014
eqtl-a-ENSG00000070831	CDC42	rs71638813	T	C	1.00E-200	1	-0.357888	31456	22311970	0.0118144	0.608203	0.0283452	917.579
eqtl-a-ENSG00000039068	CDH1	rs36085011	A	G	1.25E-11	16	0.224003	29616	68827720	0.0330671	0.0334074	0.00154709	45.8866
eqtl-a-ENSG00000039068	CDH1	rs11642362	C	T	2.09E-183	16	0.337312	31467	68811307	0.0116795	0.569345	0.0258225	834.041
eqtl-a-ENSG00000074276	CDHR2	rs2913915	A	C	1.32E-07	5	-0.0630154	13925	175909791	0.0119429	0.546204	0.00199531	27.8363
eqtl-a-ENSG00000135048	CEMIP2	rs10511998	G	A	1.17E-15	9	0.116688	31071	74297245	0.0145721	0.210282	0.00205948	64.118
eqtl-a-ENSG00000135048	CEMIP2	rs11790412	A	G	2.90E-61	9	0.336794	30656	74383973	0.0203942	0.0920214	0.00881766	272.701
eqtl-a-ENSG00000172292	CERS6	rs10490711	G	T	5.53E-12	2	0.0818948	24819	169528956	0.0118838	0.496583	0.0019098	47.4862
eqtl-a-ENSG00000172292	CERS6	rs2601079	A	G	8.79E-71	2	-0.234221	24822	169280713	0.0131675	0.72399	0.0125866	316.381
eqtl-a-ENSG00000143375	CGN	rs10788806	T	C	7.32E-09	1	0.0995568	28787	151460261	0.0172145	0.861589	0.00116052	33.4444
eqtl-a-ENSG00000138028	CGREF1	rs2304681	A	G	2.68E-17	2	0.103463	29745	27315252	0.01223	0.380143	0.00240027	71.5629
eqtl-a-ENSG00000143942	CHAC2	rs13393197	G	C	1.29E-15	2	0.148941	31569	54019120	0.018627	0.114818	0.00202117	63.9315
eqtl-a-ENSG00000143942	CHAC2	rs805431	A	C	6.20E-24	2	0.419092	28160	54075497	0.0415403	0.0208144	0.00360147	101.777
eqtl-a-ENSG00000250479	CHCHD10	rs34396426	G	A	9.95E-08	22	0.180557	24562	24137149	0.0338903	0.0317904	0.00115428	28.382
eqtl-a-ENSG00000250479	CHCHD10	rs5759992	T	G	3.47E-52	22	-0.187144	31231	24096268	0.0123112	0.358407	0.00734453	231.059
eqtl-a-ENSG00000106153	CHCHD2	rs117469646	A	C	5.70E-10	7	-0.196348	21087	56212595	0.0316767	0.0365423	0.00181873	38.4177
eqtl-a-ENSG00000106153	CHCHD2	rs181820885	G	A	2.68E-29	7	0.570662	4600	56153958	0.0507833	0.0138043	0.0267176	126.22
eqtl-a-ENSG00000106153	CHCHD2	rs144961584	A	G	1.00E-200	7	1.49132	18703	56073907	0.043623	0.0174975	0.0588132	1168.6
eqtl-a-ENSG00000106153	CHCHD2	rs4948098	T	C	1.00E-200	7	-0.882938	23508	56070940	0.0141542	0.166239	0.14202	3890.92
eqtl-a-ENSG00000106153	CHCHD2	rs146608272	A	G	1.00E-200	7	1.41906	18263	56151943	0.0384244	0.0223792	0.0694921	1363.77
eqtl-a-ENSG00000106554	CHCHD3	rs10266231	G	T	2.54E-17	7	0.102809	14259	132747418	0.0121439	0.395057	0.00500126	71.6614
eqtl-a-ENSG00000163528	CHCHD4	rs9856296	C	T	8.91E-10	3	-0.0804018	14263	14155453	0.0131208	0.28838	0.00262578	37.5448
eqtl-a-ENSG00000159685	CHCHD6	rs1549845	T	G	3.22E-18	3	0.110326	25354	126680435	0.0126764	0.675312	0.00297867	75.7408
eqtl-a-ENSG00000177830	CHID1	rs12421848	A	G	1.36E-10	11	0.0775174	23653	891338	0.0120744	0.412064	0.0017395	41.2127
eqtl-a-ENSG00000133063	CHIT1	rs12023876	T	G	2.82E-27	1	0.137007	26078	203093201	0.0126645	0.324053	0.00446777	117.024
eqtl-a-ENSG00000133063	CHIT1	rs2486076	A	G	4.55E-49	1	-0.212816	26076	203178230	0.0144542	0.21188	0.00824487	216.764
eqtl-a-ENSG00000110172	CHORDC1	rs10830452	G	A	6.71E-12	11	-0.0863452	14260	89966202	0.0125805	0.335902	0.00329252	47.0999
eqtl-a-ENSG00000111666	CHPT1	rs73170771	G	A	2.11E-10	12	-0.297013	20807	101994632	0.0467502	0.0164315	0.00193612	40.3592
eqtl-a-ENSG00000111666	CHPT1	rs150043343	G	T	1.48E-14	12	0.356846	12879	102086899	0.0464057	0.0166581	0.00457033	59.1223
eqtl-a-ENSG00000111666	CHPT1	rs12579890	C	G	1.00E-200	12	-0.502644	31021	102094578	0.0160037	0.152542	0.0308197	986.398
eqtl-a-ENSG00000111666	CHPT1	rs10860756	A	T	1.00E-200	12	-0.55183	31349	102020281	0.0164614	0.140951	0.0346065	1123.7
eqtl-a-ENSG00000103245	CIAO3	rs75432281	A	G	8.95E-13	16	-0.158921	18173	681088	0.0222401	0.0773401	0.00280184	51.0554
eqtl-a-ENSG00000103245	CIAO3	rs62032511	C	T	5.18E-14	16	-0.150793	19516	759547	0.0200334	0.0973963	0.0028947	56.6511
eqtl-a-ENSG00000103245	CIAO3	rs3809665	C	G	1.00E-200	16	0.466093	23209	764520	0.0134208	0.237675	0.0494003	1206.01
eqtl-a-ENSG00000145354	CISD2	rs6822658	G	T	1.01E-117	4	-0.269756	27820	103813121	0.0116948	0.479886	0.018766	532.017
eqtl-a-ENSG00000136026	CKAP4	rs17217845	G	A	2.10E-19	12	-0.124906	31568	106697802	0.0138661	0.241517	0.00256387	81.1391
eqtl-a-ENSG00000136026	CKAP4	rs7296978	C	T	5.70E-25	12	-0.123947	25822	106618786	0.0120099	0.579048	0.00410786	106.502
eqtl-a-ENSG00000136026	CKAP4	rs3759303	A	C	1.00E-200	12	-1.53805	22272	106643004	0.0441309	0.0170379	0.0517171	1214.55
eqtl-a-ENSG00000175216	CKAP5	rs61899280	C	T	4.26E-06	11	0.116805	31569	46966633	0.0254022	0.0582019	0.000669312	21.1423
eqtl-a-ENSG00000103249	CLCN7	rs2281229	A	G	4.47E-21	16	-0.260152	31684	1600738	0.0276143	0.0485174	0.00279339	88.7481
eqtl-a-ENSG00000103249	CLCN7	rs4638579	C	A	3.84E-38	16	-0.159893	23489	1540769	0.0123832	0.352721	0.00704785	166.708
eqtl-a-ENSG00000103249	CLCN7	rs35861311	T	C	1.00E-200	16	-0.973987	31236	1491427	0.0229248	0.0638355	0.0546312	1804.96
eqtl-a-ENSG00000134873	CLDN10	rs11619109	T	C	1.73E-43	13	-0.163501	30859	96182760	0.0118238	0.502499	0.00615832	191.205
eqtl-a-ENSG00000069493	CLEC2D	rs12314225	A	G	1.31E-33	12	0.168226	31132	9938479	0.0139231	0.237058	0.00466741	145.978
eqtl-a-ENSG00000069493	CLEC2D	rs1560011	G	A	1.00E-200	12	-0.364158	31470	9822952	0.0117349	0.595889	0.0296916	962.927
eqtl-a-ENSG00000163815	CLEC3B	rs73087570	A	G	8.42E-14	3	-0.112406	26802	45120012	0.0150606	0.192686	0.00207408	55.7009
eqtl-a-ENSG00000163815	CLEC3B	rs4683011	G	A	1.00E-200	3	0.355283	27583	44969721	0.0115235	0.491544	0.0333138	950.492
eqtl-a-ENSG00000165959	CLMN	rs4489935	A	G	2.12E-23	14	-0.147466	14262	95813158	0.014795	0.201166	0.00691765	99.3329
eqtl-a-ENSG00000165959	CLMN	rs12885978	T	G	1.11E-54	14	0.194077	14263	95771345	0.0124625	0.339453	0.0167188	242.481
eqtl-a-ENSG00000165959	CLMN	rs8005908	C	T	1.00E-200	14	0.484394	14263	95652125	0.015061	0.176738	0.0676195	1034.26
eqtl-a-ENSG00000171603	CLSTN1	rs57480158	A	G	8.41E-48	1	0.322619	30719	9886636	0.0222113	0.0766152	0.00682107	210.962
eqtl-a-ENSG00000171603	CLSTN1	rs41280772	T	C	3.01E-126	1	-1.07125	15304	9789111	0.0448211	0.0172445	0.0359829	571.163
eqtl-a-ENSG00000164237	CMBL	rs62362617	T	C	1.12E-15	5	-0.328391	23815	10301105	0.0409864	0.0214514	0.00268833	64.1899
eqtl-a-ENSG00000164237	CMBL	rs10067826	C	A	3.17E-60	5	-0.382722	27639	10282519	0.0233808	0.0682503	0.00960143	267.927
eqtl-a-ENSG00000164237	CMBL	rs2578625	G	A	1.00E-200	5	0.409934	31563	10244810	0.01338	0.246093	0.0288808	938.616
eqtl-a-ENSG00000164237	CMBL	rs76073726	A	G	1.00E-200	5	1.72702	27901	10302688	0.0306434	0.0318058	0.102206	3176.07
eqtl-a-ENSG00000187118	CMC1	rs151018843	C	A	8.42E-09	3	-0.19468	20138	28324294	0.0338003	0.0319545	0.00164464	33.171
eqtl-a-ENSG00000187118	CMC1	rs17021298	G	A	1.11E-156	3	0.402828	26225	28296690	0.0151054	0.180315	0.0264021	711.118
eqtl-a-ENSG00000103121	CMC2	rs12325015	G	T	1.50E-12	16	0.118415	30761	80951984	0.0167382	0.147848	0.00162439	50.0458
eqtl-a-ENSG00000103121	CMC2	rs4888116	A	C	1.00E-200	16	0.364523	30427	80958442	0.012018	0.359465	0.0293487	919.935
eqtl-a-ENSG00000134326	CMPK2	rs2250846	C	T	1.36E-22	2	-0.260732	30971	6976190	0.0266562	0.947753	0.00307962	95.6674
eqtl-a-ENSG00000170293	CMTM8	rs17029450	C	T	7.92E-08	3	-0.116745	9186	32463877	0.0217448	0.0813884	0.00312809	28.8185
eqtl-a-ENSG00000170293	CMTM8	rs57605314	T	C	1.49E-10	3	-0.107419	9178	32360978	0.0167683	0.147322	0.00445142	41.0289
eqtl-a-ENSG00000170293	CMTM8	rs2341421	T	A	6.98E-15	3	-0.0960641	9188	32182883	0.01234	0.364477	0.00655263	60.5895
eqtl-a-ENSG00000170293	CMTM8	rs7632486	A	G	1.00E-200	3	-0.70972	9188	32286791	0.0147643	0.8322	0.200955	2310.22
eqtl-a-ENSG00000150656	CNDP1	rs7577	C	T	2.45E-17	18	0.111467	29431	72188347	0.0131598	0.284388	0.00243182	71.7405
eqtl-a-ENSG00000133313	CNDP2	rs7504932	A	G	2.24E-08	18	0.0692164	29468	72237411	0.0123773	0.361128	0.00106012	31.2706
eqtl-a-ENSG00000133313	CNDP2	rs4892212	A	G	1.97E-18	18	-0.106385	22416	72097218	0.0121458	0.394297	0.00341088	76.7131
eqtl-a-ENSG00000133313	CNDP2	rs1559803	A	T	1.00E-200	18	0.370686	28770	72117396	0.0118236	0.614476	0.0330357	982.84
eqtl-a-ENSG00000133313	CNDP2	rs11662825	C	T	1.00E-200	18	-0.392204	31554	72147350	0.0123352	0.319026	0.0310442	1010.89
eqtl-a-ENSG00000117519	CNN3	rs61772600	A	G	3.09E-11	1	0.130093	31566	95366648	0.0195855	0.102582	0.00139576	44.1175
eqtl-a-ENSG00000117519	CNN3	rs72733536	T	G	3.55E-13	1	-0.116079	31569	95264465	0.0159631	0.166075	0.00167219	52.8744
eqtl-a-ENSG00000117519	CNN3	rs115786643	C	A	1.48E-75	1	-0.738815	27951	95395218	0.040167	0.0219225	0.0119594	338.3
eqtl-a-ENSG00000158158	CNNM4	rs68026712	C	T	6.84E-140	2	0.298457	31684	97396403	0.0118534	0.406611	0.019617	633.943
eqtl-a-ENSG00000111596	CNOT2	rs149124923	T	C	7.12E-19	12	-0.156421	14262	70708933	0.017629	0.130336	0.00548989	78.718
eqtl-a-ENSG00000173786	CNP	rs55955100	A	G	4.95E-123	17	0.314127	14261	40122138	0.0133165	0.74045	0.037554	556.377
eqtl-a-ENSG00000137161	CNPY3	rs4714634	A	G	1.70E-60	6	0.194905	31346	42901120	0.0118791	0.43942	0.00851497	269.185
eqtl-a-ENSG00000166997	CNPY4	rs138556948	T	A	3.36E-06	7	0.142997	30200	99800239	0.030768	0.0388729	0.000714723	21.5986
eqtl-a-ENSG00000166997	CNPY4	rs41280959	A	G	2.66E-09	7	-0.252762	14530	99689494	0.0424703	0.0199894	0.00243181	35.4155
eqtl-a-ENSG00000166997	CNPY4	rs1963304	G	T	1.00E-200	7	-0.380206	31350	99625796	0.01224	0.669372	0.0298588	964.822
eqtl-a-ENSG00000119865	CNRIP1	rs7578047	G	A	3.09E-56	2	-0.269525	26196	68579931	0.0170582	0.138919	0.00944012	249.631
eqtl-a-ENSG00000119865	CNRIP1	rs6546367	A	G	2.48E-95	2	0.245427	26073	68495243	0.0118472	0.428817	0.0161932	429.121
eqtl-a-ENSG00000082438	COBLL1	rs1122004	T	C	1.97E-06	2	-0.0812031	31683	165585585	0.0170713	0.14133	0.000713634	22.6248
eqtl-a-ENSG00000082438	COBLL1	rs4667772	T	C	4.36E-61	2	0.233854	31684	165616471	0.0141819	0.222143	0.00850882	271.89
eqtl-a-ENSG00000166685	COG1	rs4969077	G	A	1.00E-200	17	0.437766	30077	71173470	0.0116138	0.393269	0.0451082	1420.71
eqtl-a-ENSG00000108821	COL1A1	rs9898186	T	C	9.18E-16	17	0.124328	30964	48278507	0.0154686	0.17964	0.00208197	64.5963
eqtl-a-ENSG00000187498	COL4A1	rs9521650	A	G	8.87E-37	13	-0.205963	31684	110866265	0.0162584	0.157221	0.00503951	160.471
eqtl-a-ENSG00000187498	COL4A1	rs2275843	A	G	3.47E-89	13	-0.323275	31684	110813532	0.0161452	0.156695	0.0124956	400.894
eqtl-a-ENSG00000198756	COLGALT2	rs75981610	T	G	2.05E-21	1	0.333149	26165	183896919	0.0350602	0.0295051	0.00343899	90.2849
eqtl-a-ENSG00000198756	COLGALT2	rs12123236	A	G	1.63E-112	1	0.588076	26097	183970736	0.0260886	0.0530521	0.0190985	508.08
eqtl-a-ENSG00000198756	COLGALT2	rs17504880	C	T	1.00E-200	1	0.547936	26609	183932632	0.0126145	0.268405	0.0662124	1886.63
eqtl-a-ENSG00000173163	COMMD1	rs66851446	G	A	8.82E-26	2	0.134843	25002	62373350	0.0128444	0.307775	0.00438878	110.203
eqtl-a-ENSG00000169019	COMMD8	rs28589873	C	G	1.49E-16	4	-0.150488	31527	47426700	0.0182256	0.120697	0.00215784	68.173
eqtl-a-ENSG00000129083	COPB1	rs77689837	G	A	1.92E-48	11	-0.450997	31153	14530127	0.0308355	0.0381548	0.00681983	213.903
eqtl-a-ENSG00000129083	COPB1	rs10832246	A	G	1.00E-200	11	0.374032	31676	14380828	0.0118719	0.37679	0.0303841	992.544
eqtl-a-ENSG00000184432	COPB2	rs7375091	A	T	1.14E-55	3	-0.187581	31569	139090389	0.0119343	0.574602	0.00776493	247.034
eqtl-a-ENSG00000105669	COPE	rs4808873	C	G	6.51E-60	19	0.200268	13924	19011774	0.0122673	0.637737	0.0187814	266.479
eqtl-a-ENSG00000167186	COQ7	rs4630530	T	C	1.16E-180	16	-0.337571	31683	19080184	0.0117778	0.593167	0.0252731	821.437
eqtl-a-ENSG00000123815	COQ8B	rs66599479	C	A	6.56E-35	19	-0.206492	31350	41248855	0.0167527	0.146268	0.00482281	151.918
eqtl-a-ENSG00000102879	CORO1A	rs7206457	A	G	5.66E-77	16	0.218653	26488	30162482	0.0117748	0.524445	0.012851	344.803
eqtl-a-ENSG00000103187	COTL1	rs247827	A	G	1.67E-08	16	0.08761	14262	84582825	0.0155257	0.17848	0.0022277	31.8379
eqtl-a-ENSG00000103187	COTL1	rs1835156	A	G	3.18E-18	16	0.104013	14263	84639936	0.011949	0.556777	0.00528445	75.762
eqtl-a-ENSG00000103187	COTL1	rs247867	G	A	3.05E-43	16	-0.263337	14261	84598449	0.0191002	0.892673	0.0131537	190.058
eqtl-a-ENSG00000133983	COX16	rs4749	G	A	5.13E-56	14	0.201131	26609	70793004	0.0127554	0.689861	0.00925768	248.621
eqtl-a-ENSG00000138495	COX17	rs13323756	T	C	3.73E-17	3	0.117342	6421	119392101	0.0139344	0.238322	0.0109234	70.8917
eqtl-a-ENSG00000131143	COX4I1	rs146418047	T	C	3.42E-06	16	-0.142267	18779	85765316	0.0306373	0.0392193	0.00114693	21.5606
eqtl-a-ENSG00000131143	COX4I1	rs62052556	T	C	1.79E-10	16	0.108238	25795	85940010	0.0169697	0.143148	0.00157468	40.6797
eqtl-a-ENSG00000131143	COX4I1	rs4567750	T	C	4.65E-16	16	-0.329191	19764	85797232	0.0405407	0.0219338	0.003325	65.9279
eqtl-a-ENSG00000131143	COX4I1	rs96603	T	C	3.16E-86	16	-0.282063	26490	85815097	0.0143319	0.786618	0.0144111	387.304
eqtl-a-ENSG00000178741	COX5A	rs7495033	A	T	2.80E-21	15	0.119968	14252	75206225	0.0126682	0.675112	0.00625318	89.6685
eqtl-a-ENSG00000126267	COX6B1	rs12984019	T	C	7.12E-10	19	0.0806885	29613	36078082	0.0130913	0.290562	0.00128121	37.9864
eqtl-a-ENSG00000126267	COX6B1	rs8110747	C	T	1.00E-200	19	-0.368569	31470	36103517	0.0117064	0.592055	0.0305369	991.205
eqtl-a-ENSG00000164919	COX6C	rs144281887	C	T	4.35E-13	8	0.353572	7834	100990500	0.0488069	0.0150417	0.00665442	52.4665
eqtl-a-ENSG00000164919	COX6C	rs13265660	A	G	1.00E-200	8	0.606641	31231	100828159	0.015529	0.157306	0.0465877	1525.98
eqtl-a-ENSG00000047457	CP	rs1053669	T	C	6.86E-08	3	-0.106745	29212	148890732	0.0197867	0.100365	0.000995301	29.1017
eqtl-a-ENSG00000135678	CPM	rs150935121	A	G	4.73E-07	12	-0.177349	28424	69160120	0.035212	0.0293819	0.000891669	25.3656
eqtl-a-ENSG00000135678	CPM	rs12817847	G	A	3.96E-61	12	0.196167	31427	69345715	0.0118921	0.434733	0.00858396	272.087
eqtl-a-ENSG00000085719	CPNE3	rs10092168	T	C	3.16E-60	8	-0.212263	31681	87442135	0.0129671	0.292021	0.00838699	267.939
eqtl-a-ENSG00000085719	CPNE3	rs7000333	T	C	2.29E-176	8	0.335846	31681	87578131	0.0118613	0.608397	0.024681	801.657
eqtl-a-ENSG00000104324	CPQ	rs4735436	T	G	6.12E-16	8	0.17419	25356	97796256	0.0215401	0.917139	0.00257248	65.3908
eqtl-a-ENSG00000104324	CPQ	rs4734357	C	T	1.79E-51	8	0.231563	25650	98196280	0.0153422	0.819215	0.0088031	227.787
eqtl-a-ENSG00000104324	CPQ	rs10107707	T	C	1.00E-200	8	0.999109	24983	98038083	0.0330353	0.0314741	0.035319	914.607
eqtl-a-ENSG00000104324	CPQ	rs2704248	G	C	1.00E-200	8	0.677955	22172	97657415	0.0221567	0.927003	0.0405158	936.165
eqtl-a-ENSG00000111605	CPSF6	rs12366829	G	A	2.33E-06	12	-0.0978687	25738	69622326	0.0207239	0.0905483	0.000865752	22.3003
eqtl-a-ENSG00000205560	CPT1B	rs76841085	A	G	9.07E-10	22	0.1325	9183	51062204	0.0216319	0.0822682	0.00406899	37.5101
eqtl-a-ENSG00000205560	CPT1B	rs4575819	C	T	5.14E-18	22	0.105294	919	50986360	0.0121723	0.389628	0.0752924	74.6648
eqtl-a-ENSG00000205560	CPT1B	rs17848459	T	G	1.00E-200	22	-0.720334	9187	51012311	0.0237426	0.0629558	0.0910686	920.273
eqtl-a-ENSG00000157184	CPT2	rs3766757	T	C	6.72E-08	1	0.244062	22967	53678728	0.0452093	0.0176056	0.00126733	29.1412
eqtl-a-ENSG00000157184	CPT2	rs11581518	G	A	2.84E-153	1	-0.387089	31569	53672028	0.0146778	0.194553	0.0215563	695.46
eqtl-a-ENSG00000184164	CRELD2	rs78189177	A	G	1.24E-22	22	0.468534	12220	50239167	0.047858	0.0156053	0.00778232	95.8301
eqtl-a-ENSG00000184164	CRELD2	rs4823962	C	T	1.00E-200	22	0.769773	30614	50212566	0.0229271	0.0668781	0.0355143	1127.19
eqtl-a-ENSG00000184164	CRELD2	rs7410416	C	G	1.00E-200	22	0.879019	26270	50321921	0.0168655	0.118471	0.0937138	2716.22
eqtl-a-ENSG00000005469	CROT	rs77597707	A	G	1.33E-07	7	0.229943	25616	86973427	0.0435944	0.0189621	0.00108492	27.8192
eqtl-a-ENSG00000005469	CROT	rs113240817	A	G	5.24E-67	7	0.493279	29835	86952492	0.0285233	0.0446284	0.00992494	299.059
eqtl-a-ENSG00000005469	CROT	rs1149220	C	T	6.47E-79	7	-0.633048	25792	87080190	0.0336583	0.0314959	0.0135297	353.716
eqtl-a-ENSG00000139631	CSAD	rs11170488	T	C	1.39E-07	12	-0.0698289	28374	53626940	0.0132606	0.278761	0.000976336	27.7277
eqtl-a-ENSG00000139631	CSAD	rs1852446	C	A	7.46E-80	12	-0.282721	31345	53528575	0.0149412	0.19138	0.0112939	358.028
eqtl-a-ENSG00000147408	CSGALNACT1	rs78786063	C	T	4.03E-09	8	0.0950908	31141	19223674	0.0161634	0.161263	0.00111019	34.6086
eqtl-a-ENSG00000147408	CSGALNACT1	rs11204066	C	T	4.04E-74	8	0.214593	31341	19596414	0.0117821	0.526076	0.0104737	331.71
eqtl-a-ENSG00000147408	CSGALNACT1	rs4922080	G	T	1.00E-200	8	0.611249	31141	19523912	0.0111521	0.376884	0.087982	3003.97
eqtl-a-ENSG00000147408	CSGALNACT1	rs4256608	G	A	1.00E-200	8	0.386733	31350	19267560	0.0115353	0.441523	0.0346122	1123.92
eqtl-a-ENSG00000103653	CSK	rs137921269	C	T	1.28E-07	15	0.251806	25509	75195510	0.0476706	0.015807	0.0010926	27.8995
eqtl-a-ENSG00000103653	CSK	rs112297944	A	G	1.99E-18	15	-0.23232	25213	75116284	0.0265275	0.0528603	0.00303275	76.6913
eqtl-a-ENSG00000103653	CSK	rs2472298	A	G	1.00E-200	15	-0.464187	31231	75031521	0.0122703	0.69074	0.0438158	1431.03
eqtl-a-ENSG00000159692	CTBP1	rs4974547	T	C	8.24E-07	4	0.155806	26162	1298188	0.0316055	0.0367518	0.000928045	24.3002
eqtl-a-ENSG00000159692	CTBP1	rs113981130	G	A	3.92E-39	4	0.42132	22419	1231238	0.0321938	0.0349926	0.00758155	171.254
eqtl-a-ENSG00000159692	CTBP1	rs6839063	A	T	1.00E-200	4	0.37065	26162	1183969	0.0115345	0.543575	0.0379706	1032.52
eqtl-a-ENSG00000117151	CTBS	rs2994434	T	G	1.58E-93	1	-0.291531	31146	85086434	0.0142106	0.217752	0.0133325	420.84
eqtl-a-ENSG00000117151	CTBS	rs17112191	G	T	1.00E-200	1	-0.635049	31569	85061379	0.0189265	0.101985	0.0344346	1125.76
eqtl-a-ENSG00000144677	CTDSPL	rs6550512	A	T	3.43E-11	3	0.106858	31565	37987592	0.0161244	0.162099	0.00138943	43.9157
eqtl-a-ENSG00000168036	CTNNB1	rs4974072	A	G	1.00E-200	3	-0.354727	31553	41222586	0.0115657	0.458437	0.0289498	940.626
eqtl-a-ENSG00000198561	CTNND1	rs1783818	T	C	8.95E-13	11	0.0859158	31355	57437551	0.0120233	0.576414	0.00162587	51.0588
eqtl-a-ENSG00000064601	CTSA	rs6017717	C	G	4.50E-46	20	0.228323	31566	44603963	0.0160228	0.162395	0.00639173	203.046
eqtl-a-ENSG00000164733	CTSB	rs6984214	C	T	1.82E-109	8	-0.26406	31523	11749793	0.0118794	0.586454	0.0154324	494.07
eqtl-a-ENSG00000164733	CTSB	rs2740447	G	A	9.38E-139	8	0.294244	27768	11653028	0.0117346	0.438987	0.0221417	628.706
eqtl-a-ENSG00000164733	CTSB	rs2740433	A	G	1.00E-200	8	-0.371626	31521	11621450	0.0122206	0.665503	0.0285016	924.697
eqtl-a-ENSG00000103811	CTSH	rs11631671	T	C	5.99E-11	15	-0.10834	31239	79293526	0.0165559	0.151926	0.00136893	42.8198
eqtl-a-ENSG00000103811	CTSH	rs73470384	G	C	3.04E-14	15	-0.204856	11588	79216385	0.0269664	0.0511285	0.00495548	57.7001
eqtl-a-ENSG00000103811	CTSH	rs62011167	C	T	3.54E-99	15	0.369373	28413	79262725	0.0174741	0.129124	0.0154827	446.797
eqtl-a-ENSG00000103811	CTSH	rs7166764	G	T	1.00E-200	15	-0.357555	31146	79123509	0.0117612	0.598251	0.0288191	924.176
eqtl-a-ENSG00000163131	CTSS	rs12402939	C	A	1.00E-200	1	0.375496	31684	150615094	0.0117341	0.399339	0.0313081	1023.96
eqtl-a-ENSG00000172543	CTSW	rs521004	G	C	3.36E-115	11	0.358149	31569	65590741	0.0156989	0.166264	0.0162191	520.429
eqtl-a-ENSG00000172543	CTSW	rs12287832	A	C	1.00E-200	11	-0.511082	31568	65553492	0.01493	0.178651	0.0357919	1171.75
eqtl-a-ENSG00000172543	CTSW	rs117467277	G	A	1.00E-200	11	-0.906396	26827	65559552	0.0287639	0.0417433	0.035693	992.906
eqtl-a-ENSG00000101160	CTSZ	rs73915943	A	G	2.37E-07	20	-0.169367	31190	57476871	0.0327728	0.03408	0.000855546	26.7056
eqtl-a-ENSG00000101160	CTSZ	rs2162592	G	T	1.19E-28	20	0.132603	31565	57618326	0.0119413	0.561099	0.00389139	123.304
eqtl-a-ENSG00000101160	CTSZ	rs189356	G	A	3.91E-141	20	0.294498	31224	57574851	0.0116439	0.507419	0.0200757	639.646
eqtl-a-ENSG00000085733	CTTN	rs4570606	C	T	7.90E-26	11	0.148688	31566	70263716	0.0141493	0.227171	0.00348615	110.422
eqtl-a-ENSG00000108094	CUL2	rs2384287	G	A	1.31E-94	10	-0.25279	28915	35340559	0.0122502	0.355558	0.0145131	425.798
eqtl-a-ENSG00000114395	CYB561D2	rs77097132	T	C	2.82E-14	3	-0.153308	23718	50301050	0.0201559	0.0960663	0.00243326	57.848
eqtl-a-ENSG00000166347	CYB5A	rs67769510	T	C	3.43E-06	18	0.0701334	30624	71897225	0.0151039	0.191847	0.000703565	21.5597
eqtl-a-ENSG00000166347	CYB5A	rs12458414	T	C	5.94E-122	18	-0.306919	31567	71916055	0.0130693	0.724521	0.0171707	551.462
eqtl-a-ENSG00000167740	CYB5D2	rs4328477	G	A	1.00E-200	17	0.497285	31569	4011602	0.0139653	0.211312	0.0386142	1267.89
eqtl-a-ENSG00000159348	CYB5R1	rs11587072	A	G	7.91E-07	1	0.108354	29384	203007338	0.0219438	0.0798058	0.000829077	24.3802
eqtl-a-ENSG00000159348	CYB5R1	rs17447722	A	G	9.51E-13	1	-0.112478	31017	202952651	0.015759	0.171556	0.0016397	50.9389
eqtl-a-ENSG00000159348	CYB5R1	rs2364569	T	C	1.00E-200	1	0.421182	30609	202916086	0.012503	0.299346	0.0357481	1134.7
eqtl-a-ENSG00000100243	CYB5R3	rs137097	A	G	2.31E-51	22	-0.27518	31569	42987826	0.0182524	0.118744	0.00714854	227.283
eqtl-a-ENSG00000100243	CYB5R3	rs2071847	T	C	1.00E-200	22	-0.66526	31565	43027630	0.0177595	0.115496	0.0425624	1403.12
eqtl-a-ENSG00000178927	CYBC1	rs112040820	A	G	4.43E-10	17	0.0815753	29947	80469064	0.0130767	0.291633	0.00129779	38.9128
eqtl-a-ENSG00000178927	CYBC1	rs9902897	A	G	1.00E-200	17	-0.406501	30728	80383844	0.0117709	0.380599	0.0373622	1192.55
eqtl-a-ENSG00000179091	CYC1	rs12549149	T	C	3.03E-14	8	0.171105	23681	145158446	0.0225229	0.9248	0.00243119	57.7085
eqtl-a-ENSG00000161544	CYGB	rs752049	T	C	2.21E-15	17	-0.112296	28934	74546939	0.0141629	0.22763	0.00216807	62.8629
eqtl-a-ENSG00000019186	CYP24A1	rs6097757	T	C	5.50E-12	20	0.0891685	30427	52686403	0.0129378	0.302304	0.00155871	47.4978
eqtl-a-ENSG00000019186	CYP24A1	rs912505	G	A	1.44E-54	20	-0.222227	30427	52776841	0.0142852	0.218328	0.00789081	241.987
eqtl-a-ENSG00000135929	CYP27A1	rs11695967	T	C	1.66E-34	2	-0.185996	31684	219721190	0.0151819	0.187061	0.00471479	150.082
eqtl-a-ENSG00000135929	CYP27A1	rs72963905	G	T	1.00E-200	2	0.956655	31569	219547027	0.00932547	0.370971	0.250013	10523.1
eqtl-a-ENSG00000142973	CYP4B1	rs4646482	G	A	4.59E-19	1	0.130634	30610	47271600	0.0146421	0.207254	0.00259367	79.5935
eqtl-a-ENSG00000001630	CYP51A1	rs61244255	T	C	1.20E-165	7	-0.328255	10517	91751662	0.0119669	0.376868	0.0667664	752.275
eqtl-a-ENSG00000153310	CYRIB	rs10956504	A	C	4.93E-15	8	0.1162	31644	130981907	0.0148428	0.200158	0.00193308	61.2849
eqtl-a-ENSG00000180902	D2HGDH	rs5839764	G	C	4.02E-76	2	-0.227293	9007	242703618	0.0123101	0.352504	0.0364699	340.842
eqtl-a-ENSG00000180902	D2HGDH	rs7595071	C	A	3.97E-106	2	-0.270912	27801	242574309	0.0123814	0.337191	0.0169294	478.725
eqtl-a-ENSG00000129562	DAD1	rs72679853	G	T	3.17E-07	14	-0.124661	21994	23138174	0.0243807	0.0635173	0.00118727	26.1414
eqtl-a-ENSG00000129562	DAD1	rs6572542	G	C	1.24E-50	14	-0.412134	25656	23029748	0.0275391	0.0483123	0.00865394	223.946
eqtl-a-ENSG00000129562	DAD1	rs74036418	T	C	1.00E-200	14	0.768955	24745	23025946	0.0198045	0.0896343	0.0574252	1507.44
eqtl-a-ENSG00000105516	DBP	rs140534128	T	C	1.02E-07	19	-0.161869	6420	49153362	0.030407	0.0398215	0.00439473	28.3299
eqtl-a-ENSG00000110063	DCPS	rs683486	A	C	4.09E-47	11	-0.174674	31354	126226663	0.0121167	0.389455	0.00658454	207.807
eqtl-a-ENSG00000110063	DCPS	rs630956	A	C	1.00E-200	11	-0.518257	30452	126078600	0.013977	0.208851	0.0431985	1374.78
eqtl-a-ENSG00000137100	DCTN3	rs72737122	A	G	7.42E-72	9	-0.355687	30868	34602784	0.0198424	0.0974683	0.0103025	321.306
eqtl-a-ENSG00000085788	DDHD2	rs2306899	T	C	4.83E-118	8	0.323295	31086	38095662	0.0139965	0.224747	0.0168734	533.496
eqtl-a-ENSG00000203797	DDO	rs763563	G	T	3.51E-12	6	-0.0903395	26601	110722246	0.0129884	0.298165	0.00181534	48.3739
eqtl-a-ENSG00000203797	DDO	rs3757351	G	A	1.00E-200	6	0.526132	26609	110735630	0.011063	0.476681	0.0783404	2261.57
eqtl-a-ENSG00000244038	DDOST	rs67017818	G	A	6.40E-08	1	0.0981437	26816	21016307	0.0181499	0.122257	0.0010892	29.2378
eqtl-a-ENSG00000244038	DDOST	rs3131713	A	G	3.91E-141	1	0.447914	31683	20972048	0.0177098	0.876766	0.0197904	639.638
eqtl-a-ENSG00000100201	DDX17	rs11704277	T	C	1.02E-09	22	0.118291	31463	38826799	0.0193733	0.105199	0.00118354	37.2794
eqtl-a-ENSG00000100201	DDX17	rs2267390	T	C	2.07E-163	22	0.338803	31354	38889657	0.0124367	0.319952	0.0231223	742.09
eqtl-a-ENSG00000174243	DDX23	rs61941108	C	T	8.35E-92	12	0.255502	31565	49237536	0.0125731	0.32031	0.0129138	412.93
eqtl-a-ENSG00000198563	DDX39B	rs4360170	G	A	9.95E-08	6	-0.112545	7572	31430359	0.0211253	0.0867392	0.00373432	28.3747
eqtl-a-ENSG00000198563	DDX39B	rs3093949	T	C	1.89E-88	6	-0.248893	7572	31525184	0.0124832	0.329982	0.0498816	397.428
eqtl-a-ENSG00000145833	DDX46	rs112584191	T	C	1.00E-13	5	-0.350202	15041	134219679	0.0470682	0.0161891	0.00366699	55.3509
eqtl-a-ENSG00000145833	DDX46	rs148842284	T	G	5.43E-15	5	0.272077	25988	134202498	0.0348067	0.0300139	0.00234566	61.0977
eqtl-a-ENSG00000072849	DERL2	rs72827608	A	G	4.14E-07	17	-0.111773	31684	5391206	0.022079	0.0787328	0.000808209	25.6264
eqtl-a-ENSG00000172893	DHCR7	rs10898144	T	A	1.49E-08	11	-0.0770095	31315	71151540	0.0136002	0.257266	0.00102282	32.0605
eqtl-a-ENSG00000104808	DHDH	rs2287835	G	A	7.55E-08	19	0.0869224	26098	49421903	0.0161638	0.161334	0.00110685	28.9163
eqtl-a-ENSG00000104808	DHDH	rs10401443	A	C	4.74E-09	19	-0.0793792	31049	49402059	0.013555	0.259847	0.00110328	34.2915
eqtl-a-ENSG00000104808	DHDH	rs111837547	C	T	6.10E-13	19	-0.172309	25983	49448440	0.0239378	0.065941	0.00199018	51.8101
eqtl-a-ENSG00000104808	DHDH	rs28537774	G	A	2.47E-79	19	0.27458	17781	49440829	0.0145593	0.20505	0.019611	355.638
eqtl-a-ENSG00000102967	DHODH	rs8056712	C	T	1.03E-07	16	-0.0753406	31568	72015406	0.0141559	0.77126	0.000896492	28.3241
eqtl-a-ENSG00000102967	DHODH	rs3213422	C	A	1.77E-37	16	-0.151438	31300	72042682	0.0118364	0.507378	0.0052026	163.683
eqtl-a-ENSG00000157379	DHRS1	rs188236656	A	G	2.33E-08	14	-0.255289	4298	24721788	0.0457039	0.0172173	0.00720693	31.1857
eqtl-a-ENSG00000157379	DHRS1	rs72694386	C	T	5.22E-11	14	0.335387	17058	24861517	0.0510903	0.0137179	0.00251995	43.0888
eqtl-a-ENSG00000157379	DHRS1	rs41293792	T	C	7.26E-104	14	-1.033	26996	24728791	0.0477318	0.0152821	0.0170536	468.331
eqtl-a-ENSG00000157379	DHRS1	rs8193033	T	C	1.00E-200	14	0.733517	30280	24723798	0.0238325	0.0623289	0.0303352	947.224
eqtl-a-ENSG00000157379	DHRS1	rs17256811	T	C	1.00E-200	14	1.07833	29832	24731622	0.0264438	0.0475825	0.0527978	1662.75
eqtl-a-ENSG00000162496	DHRS3	rs3000896	C	T	3.43E-14	1	-0.121621	31017	12682574	0.0160427	0.836038	0.00184952	57.4691
eqtl-a-ENSG00000162496	DHRS3	rs12408116	C	T	1.91E-22	1	0.251118	28917	12533468	0.0257644	0.0561614	0.00327445	94.9917
eqtl-a-ENSG00000162496	DHRS3	rs12092989	G	A	1.84E-78	1	-0.226965	31555	12670226	0.0121032	0.38142	0.0110214	351.633
eqtl-a-ENSG00000157326	DHRS4	rs142925610	T	C	1.72E-10	14	-0.178115	11490	24368182	0.0278999	0.0476469	0.00353458	40.7493
eqtl-a-ENSG00000157326	DHRS4	rs8017358	A	G	1.01E-29	14	0.13429	11496	24525274	0.0118597	0.479589	0.01103	128.193
eqtl-a-ENSG00000109016	DHRS7B	rs12452369	T	C	3.55E-61	17	-0.196199	31569	21033736	0.0118894	0.43557	0.00855229	272.299
eqtl-a-ENSG00000067248	DHX29	rs7730986	T	C	1.32E-07	5	-0.0668551	31643	54576263	0.0126725	0.327214	0.00087879	27.8302
eqtl-a-ENSG00000174953	DHX36	rs357500	T	A	1.00E-200	3	-0.484727	31017	153953118	0.0133523	0.761298	0.0407578	1317.81
eqtl-a-ENSG00000158856	DMTN	rs12681799	G	C	1.08E-11	8	-0.194743	21992	21927211	0.0286584	0.954984	0.00209529	46.1722
eqtl-a-ENSG00000174844	DNAH12	rs11707555	T	G	5.00E-07	3	-0.103455	12181	57520145	0.0205836	0.091905	0.00206956	25.2574
eqtl-a-ENSG00000086061	DNAJA1	rs75351651	G	A	4.61E-06	9	-0.12671	14263	33009023	0.0276551	0.0486111	0.00146968	20.9899
eqtl-a-ENSG00000090520	DNAJB11	rs3846211	C	T	5.61E-17	3	-0.107291	31684	186306541	0.0128135	0.687925	0.00220796	70.1074
eqtl-a-ENSG00000136770	DNAJC1	rs7895707	G	T	1.17E-16	10	0.120329	31565	22337958	0.0145216	0.787807	0.00217051	68.6569
eqtl-a-ENSG00000007923	DNAJC11	rs200454	C	G	1.99E-07	1	-0.0767762	31231	6705874	0.0147652	0.203644	0.000864993	27.0363
eqtl-a-ENSG00000138246	DNAJC13	rs6779627	G	A	3.24E-09	3	-0.244085	26460	132234279	0.0412375	0.0212298	0.00132231	35.032
eqtl-a-ENSG00000138246	DNAJC13	rs145790386	G	A	2.19E-09	3	-0.266906	23934	132301003	0.0446107	0.0180816	0.00149339	35.7933
eqtl-a-ENSG00000138246	DNAJC13	rs78946096	G	A	1.11E-162	3	0.725738	28473	132188163	0.0267009	0.0496837	0.0252901	738.716
eqtl-a-ENSG00000102580	DNAJC3	rs3099358	C	T	8.89E-28	13	0.1311	30935	96480538	0.0120014	0.421737	0.00384255	119.32
eqtl-a-ENSG00000079805	DNM2	rs1541596	G	A	1.48E-19	19	-0.10739	24729	10987013	0.0118708	0.49167	0.00329857	81.8338
eqtl-a-ENSG00000112667	DNPH1	rs41274940	T	C	3.38E-08	6	0.294287	15425	43214319	0.053309	0.0125967	0.00197178	30.4709
eqtl-a-ENSG00000112667	DNPH1	rs2756187	T	C	5.81E-09	6	0.148193	25137	43239945	0.0254531	0.0578987	0.00134671	33.8953
eqtl-a-ENSG00000112667	DNPH1	rs70953677	T	G	1.30E-42	6	-0.532338	22567	43266634	0.0389085	0.0236524	0.00822668	187.175
eqtl-a-ENSG00000112667	DNPH1	rs78797716	A	C	1.00E-200	6	-0.720469	25356	43122062	0.0235064	0.0642342	0.0357255	939.343
eqtl-a-ENSG00000130158	DOCK6	rs651774	A	G	1.44E-23	19	0.152097	27310	11431901	0.0152013	0.187295	0.00365232	100.103
eqtl-a-ENSG00000116641	DOCK7	rs584998	G	A	6.80E-14	1	-0.0890518	31352	62892228	0.0118869	0.517138	0.00178692	56.1204
eqtl-a-ENSG00000116641	DOCK7	rs1748195	G	C	1.00E-200	1	-0.370858	31086	63049593	0.0122507	0.331592	0.0286359	916.359
eqtl-a-ENSG00000176978	DPP7	rs7469085	G	A	4.57E-06	9	0.0585846	14353	140107921	0.0127816	0.683014	0.00146157	21.0056
eqtl-a-ENSG00000176978	DPP7	rs72763269	A	G	6.65E-148	9	-0.313442	20777	140005916	0.012102	0.361769	0.0312764	670.746
eqtl-a-ENSG00000188641	DPYD	rs138870478	A	G	8.48E-17	1	-0.310837	18320	97930280	0.0373404	0.0259552	0.00376827	69.2883
eqtl-a-ENSG00000188641	DPYD	rs116303728	C	T	3.22E-29	1	-0.276283	25988	98335202	0.0246226	0.0617208	0.00482135	125.895
eqtl-a-ENSG00000188641	DPYD	rs12030316	C	T	1.00E-200	1	-0.444946	26494	97841628	0.0141106	0.210519	0.0361723	994.239
eqtl-a-ENSG00000188641	DPYD	rs77856561	T	G	1.00E-200	1	-1.20191	23309	98033287	0.0384162	0.022974	0.040302	978.764
eqtl-a-ENSG00000092964	DPYSL2	rs55848744	T	C	7.68E-13	8	-0.327526	26070	26391084	0.0457011	0.0171946	0.00196627	51.3576
eqtl-a-ENSG00000092964	DPYSL2	rs7009085	A	G	4.91E-30	8	0.205104	31684	26437688	0.0180137	0.123398	0.00407501	129.633
eqtl-a-ENSG00000113657	DPYSL3	rs6580464	A	T	6.10E-07	5	0.0593245	30262	146872420	0.0118934	0.50419	0.000821489	24.8787
eqtl-a-ENSG00000185721	DRG1	rs2273252	G	C	1.62E-17	22	0.295671	28384	31795922	0.0347109	0.03016	0.00254978	72.553
eqtl-a-ENSG00000185721	DRG1	rs60389972	G	A	2.65E-45	22	-0.323624	31567	31765123	0.0229109	0.071682	0.00628098	199.512
eqtl-a-ENSG00000125821	DTD1	rs112108627	T	C	2.17E-12	20	-0.333195	25593	18534115	0.0474427	0.0159372	0.00192354	49.3201
eqtl-a-ENSG00000125821	DTD1	rs139621033	T	G	1.12E-13	20	0.335918	27951	18623769	0.0452366	0.0175511	0.00196894	55.1386
eqtl-a-ENSG00000125821	DTD1	rs79900638	T	G	4.97E-18	20	-0.460293	7374	18732464	0.0531891	0.0126142	0.0100538	74.8696
eqtl-a-ENSG00000125821	DTD1	rs144099287	A	G	7.25E-22	20	-0.412505	25096	18565119	0.042925	0.0194795	0.00366638	92.3428
eqtl-a-ENSG00000125821	DTD1	rs76674697	A	G	3.29E-26	20	-0.429756	28036	18668316	0.0405782	0.0218196	0.00398482	112.157
eqtl-a-ENSG00000125821	DTD1	rs76693048	A	G	1.18E-174	20	0.961322	28534	18563410	0.0341194	0.0296901	0.0270679	793.788
eqtl-a-ENSG00000168393	DTYMK	rs75447999	C	A	1.40E-07	2	-0.0629783	20619	242630864	0.0119596	0.553174	0.00134307	27.7272
eqtl-a-ENSG00000168393	DTYMK	rs35445107	C	T	1.08E-30	2	-0.19723	19545	242628954	0.0171244	0.138992	0.00674127	132.639
eqtl-a-ENSG00000161202	DVL3	rs73185732	T	C	6.11E-20	3	-0.152063	31351	183893436	0.0166329	0.149698	0.00265891	83.5764
eqtl-a-ENSG00000135720	DYNC1LI2	rs2305311	A	C	1.09E-66	16	-0.20566	31300	66759682	0.0119214	0.423203	0.0094187	297.589
eqtl-a-ENSG00000264364	DYNLL2	rs57130811	A	C	3.56E-06	17	0.180125	508	56266490	0.0388586	0.0239995	0.0405806	21.4023
eqtl-a-ENSG00000264364	DYNLL2	rs9903806	A	G	1.90E-29	17	-0.14676	8262	56149521	0.0130251	0.707517	0.0151337	126.925
eqtl-a-ENSG00000135636	DYSF	rs75634192	A	C	8.39E-07	2	-0.15966	26364	71948947	0.0324123	0.0348772	0.000919521	24.2627
eqtl-a-ENSG00000135636	DYSF	rs55902725	G	T	2.63E-12	2	-0.150795	30077	71694837	0.0215535	0.0828534	0.00162479	48.9451
eqtl-a-ENSG00000135636	DYSF	rs4852258	C	T	3.25E-145	2	-0.463547	31355	71678532	0.0180647	0.882477	0.0205681	658.413
eqtl-a-ENSG00000117298	ECE1	rs2796342	A	G	5.11E-11	1	0.0818693	30902	21726687	0.0124654	0.650753	0.00139392	43.1322
eqtl-a-ENSG00000117298	ECE1	rs126686	A	G	2.47E-107	1	-0.263108	31566	21646997	0.0119557	0.398022	0.0151107	484.273
eqtl-a-ENSG00000117298	ECE1	rs3026820	A	T	1.00E-200	1	-0.35662	26732	21660762	0.0116027	0.441913	0.0341334	944.628
eqtl-a-ENSG00000198721	ECI2	rs688716	C	T	2.16E-09	6	-0.0823289	24763	4149964	0.0137557	0.248475	0.00144447	35.8182
eqtl-a-ENSG00000198721	ECI2	rs661404	A	G	6.08E-150	6	-0.311738	25360	4126097	0.011953	0.383969	0.0261205	680.129
eqtl-a-ENSG00000143369	ECM1	rs34542152	T	C	2.35E-108	1	0.514351	30902	150471156	0.0232595	0.0678941	0.0155781	488.979
eqtl-a-ENSG00000107223	EDF1	rs7019752	T	C	7.86E-09	9	-0.10989	27185	139823670	0.0190408	0.109456	0.00122373	33.3054
eqtl-a-ENSG00000142634	EFHD2	rs190127966	A	G	3.99E-28	1	0.472759	24093	15718856	0.0429937	0.0193764	0.0049935	120.902
eqtl-a-ENSG00000142634	EFHD2	rs12737425	T	C	1.35E-34	1	-0.44445	25198	15744174	0.0362299	0.0274561	0.0059369	150.479
eqtl-a-ENSG00000142634	EFHD2	rs148298575	C	A	1.00E-200	1	-1.3623	27718	15738365	0.044769	0.0168706	0.0323264	925.89
eqtl-a-ENSG00000013016	EHD3	rs2365214	C	T	7.72E-19	2	0.111414	31568	31418399	0.0125696	0.664421	0.00248262	78.5614
eqtl-a-ENSG00000013016	EHD3	rs655029	A	G	2.29E-95	2	-0.273938	31234	31477838	0.0132209	0.730915	0.013559	429.294
eqtl-a-ENSG00000103966	EHD4	rs8035074	T	C	1.30E-11	15	-0.0806229	31684	42239779	0.0119115	0.533804	0.00144383	45.8096
eqtl-a-ENSG00000103966	EHD4	rs1113333	C	T	1.00E-200	15	-0.399538	31684	42194217	0.0114757	0.547803	0.0368479	1212.08
eqtl-a-ENSG00000103966	EHD4	rs1197662	C	T	1.00E-200	15	-0.440392	30901	42144332	0.0144787	0.80235	0.0290694	925.106
eqtl-a-ENSG00000113790	EHHADH	rs56390351	T	C	1.72E-10	3	0.164106	30606	184996010	0.0257039	0.0566732	0.00133004	40.7589
eqtl-a-ENSG00000113790	EHHADH	rs7429119	C	T	7.78E-151	3	0.406798	30721	185001311	0.015551	0.832106	0.021789	684.247
eqtl-a-ENSG00000111361	EIF2B1	rs34705855	C	T	2.82E-107	12	0.52913	29384	124186348	0.0240502	0.063207	0.0162062	484.014
eqtl-a-ENSG00000111361	EIF2B1	rs28833471	C	G	1.00E-200	12	0.451935	27775	124009898	0.014948	0.182026	0.0318617	914.017
eqtl-a-ENSG00000156976	EIF4A2	rs3900626	T	C	4.86E-34	3	-0.186916	31554	186501900	0.015367	0.181332	0.0046669	147.941
eqtl-a-ENSG00000075151	EIF4G3	rs11590928	T	C	4.06E-09	1	-0.128034	31677	21551341	0.0217683	0.0811593	0.0010909	34.5919
eqtl-a-ENSG00000075151	EIF4G3	rs61779064	T	C	1.21E-55	1	-0.308904	28089	21351885	0.019658	0.100113	0.00871427	246.909
eqtl-a-ENSG00000066044	ELAVL1	rs11878573	C	T	1.04E-06	19	-0.0580963	29938	8079081	0.0118935	0.498316	0.000796359	23.8588
eqtl-a-ENSG00000155849	ELMO1	rs80310998	A	G	5.15E-08	7	0.156522	31234	37304570	0.0287401	0.0448029	0.000948712	29.6583
eqtl-a-ENSG00000155849	ELMO1	rs17170736	A	G	1.35E-74	7	0.277494	31684	36851967	0.0151857	0.183866	0.010429	333.895
eqtl-a-ENSG00000155849	ELMO1	rs1647789	A	T	8.18E-84	7	-0.22962	30902	37474207	0.011838	0.438456	0.0120287	376.214
eqtl-a-ENSG00000155849	ELMO1	rs60600003	G	T	1.00E-200	7	-0.602648	31569	37382465	0.0195891	0.0956632	0.0291078	946.392
eqtl-a-ENSG00000179387	ELMOD2	rs3811787	G	T	7.51E-07	4	-0.066467	31346	141490419	0.0134339	0.2675	0.000780345	24.4782
eqtl-a-ENSG00000125746	EML2	rs7257226	A	G	5.13E-12	19	-0.131818	26075	46123929	0.0190986	0.108577	0.0018236	47.6336
eqtl-a-ENSG00000167136	ENDOG	rs72758877	A	G	3.14E-10	9	0.273885	17863	131642087	0.0435312	0.0190022	0.00221116	39.581
eqtl-a-ENSG00000167136	ENDOG	rs10122433	C	A	8.81E-61	9	-0.596797	24295	131577388	0.0362865	0.0271332	0.0110113	270.475
eqtl-a-ENSG00000167136	ENDOG	rs12551834	A	G	1.26E-146	9	-0.52903	28469	131613191	0.020516	0.0881423	0.0228232	664.882
eqtl-a-ENSG00000167136	ENDOG	rs3750325	C	T	1.00E-200	9	0.904526	27967	131482467	0.0287848	0.958304	0.0341036	987.381
eqtl-a-ENSG00000106991	ENG	rs4837210	C	G	1.09E-07	9	0.150927	28473	130696855	0.0284183	0.95412	0.000989634	28.2038
eqtl-a-ENSG00000106991	ENG	rs1544105	T	C	3.27E-30	9	-0.136697	28917	130562725	0.0119687	0.429431	0.00449072	130.435
eqtl-a-ENSG00000106991	ENG	rs41476651	T	C	1.00E-200	9	-0.630754	31231	130601576	0.0188877	0.102539	0.0344777	1115.15
eqtl-a-ENSG00000054179	ENTPD2	rs13289619	A	G	7.82E-39	9	0.310615	19532	139936141	0.0238306	0.0659888	0.00862317	169.875
eqtl-a-ENSG00000054179	ENTPD2	rs11794029	C	G	1.00E-200	9	-0.378221	21095	139969197	0.0119139	0.369351	0.0455969	1007.73
eqtl-a-ENSG00000197217	ENTPD4	rs12541356	A	G	2.29E-07	8	0.156347	16053	23193613	0.030216	0.0403534	0.00166504	26.7702
eqtl-a-ENSG00000197217	ENTPD4	rs4540417	A	G	1.00E-200	8	0.469981	31564	23277878	0.0138485	0.218525	0.0352045	1151.67
eqtl-a-ENSG00000187097	ENTPD5	rs141453104	A	G	1.38E-07	14	0.263599	9228	74490357	0.050035	0.014327	0.00299866	27.7489
eqtl-a-ENSG00000187097	ENTPD5	rs118113209	A	G	2.17E-73	14	-0.453083	30280	74432158	0.0250029	0.0588375	0.0107284	328.357
eqtl-a-ENSG00000163378	EOGT	rs61568949	G	A	2.18E-11	3	0.108149	25023	69023882	0.0161576	0.161263	0.00178721	44.7978
eqtl-a-ENSG00000163378	EOGT	rs12053899	A	G	1.00E-200	3	-0.407625	25275	69056604	0.0129142	0.272834	0.0379232	996.213
eqtl-a-ENSG00000159023	EPB41	rs12354050	C	T	2.78E-29	1	0.254163	31353	29323595	0.0226244	0.074079	0.0040091	126.195
eqtl-a-ENSG00000079819	EPB41L2	rs146369764	G	C	3.56E-22	6	0.134037	30508	131482753	0.0138422	0.242426	0.00306403	93.7585
eqtl-a-ENSG00000079819	EPB41L2	rs9483210	T	C	8.41E-147	6	0.351679	31470	131388024	0.0136298	0.239411	0.0207169	665.712
eqtl-a-ENSG00000082397	EPB41L3	rs627499	C	T	8.35E-09	18	-0.0782699	31347	5299142	0.0135859	0.258061	0.00105769	33.1883
eqtl-a-ENSG00000082397	EPB41L3	rs28439720	C	T	1.00E-200	18	-0.373737	31349	5462324	0.0122589	0.33015	0.028795	929.397
eqtl-a-ENSG00000082397	EPB41L3	rs10502330	G	T	1.00E-200	18	-0.429385	31470	5417253	0.0141916	0.791255	0.0282671	915.384
eqtl-a-ENSG00000086289	EPDR1	rs34247895	G	T	2.01E-19	7	0.141199	28800	38065078	0.0156665	0.173656	0.00281257	81.2249
eqtl-a-ENSG00000086289	EPDR1	rs3807184	C	G	1.00E-200	7	-0.649661	28792	37933640	0.013272	0.220567	0.0768267	2395.91
eqtl-a-ENSG00000120915	EPHX2	rs17057381	A	G	9.06E-10	8	-0.254833	28534	27416801	0.0416047	0.0208449	0.00131309	37.5142
eqtl-a-ENSG00000120915	EPHX2	rs78066731	A	G	7.13E-10	8	-0.204216	28314	27265065	0.0331352	0.0332846	0.00133973	37.9813
eqtl-a-ENSG00000120915	EPHX2	rs138529507	C	T	1.23E-13	8	0.227041	29620	27494366	0.0306262	0.0391526	0.00185196	54.9532
eqtl-a-ENSG00000120915	EPHX2	rs2741334	C	T	4.80E-26	8	0.244297	31684	27364787	0.0231443	0.929404	0.00350416	111.409
eqtl-a-ENSG00000120915	EPHX2	rs7017417	G	A	1.00E-200	8	0.884118	31569	27345305	0.0178969	0.105401	0.0717572	2440.27
eqtl-a-ENSG00000112851	ERBIN	rs72768066	C	A	1.42E-10	5	-0.255004	27930	65167822	0.0397593	0.0228662	0.00147064	41.1325
eqtl-a-ENSG00000112851	ERBIN	rs37235	C	T	9.17E-11	5	0.157043	28374	65223103	0.0242351	0.935738	0.0014777	41.9872
eqtl-a-ENSG00000113719	ERGIC1	rs115035783	C	G	1.42E-17	5	0.364962	16982	172235729	0.0427691	0.0196523	0.00426961	72.8088
eqtl-a-ENSG00000113719	ERGIC1	rs570143	G	T	5.60E-68	5	0.205374	21443	172376668	0.0117881	0.521121	0.0139577	303.503
eqtl-a-ENSG00000147475	ERLIN2	rs79185250	A	G	2.24E-07	8	-0.144212	25847	37620674	0.0278498	0.047877	0.00103633	26.8117
eqtl-a-ENSG00000089248	ERP29	rs11066119	G	A	1.93E-53	12	-0.299355	26395	112434504	0.0194523	0.102597	0.00889263	236.809
eqtl-a-ENSG00000023318	ERP44	rs9408993	G	A	9.51E-31	9	-0.136676	27780	102877633	0.0118559	0.481534	0.00476114	132.888
eqtl-a-ENSG00000149564	ESAM	rs6590090	C	T	8.24E-14	11	-0.105459	31141	124624854	0.0141247	0.229547	0.0017869	55.7418
eqtl-a-ENSG00000139163	ETNK1	rs73082514	A	G	6.17E-80	12	-0.402237	30876	22844112	0.0212461	0.0835045	0.0114755	358.408
eqtl-a-ENSG00000198734	F5	rs3917682	C	A	3.62E-35	1	0.150859	31684	169591548	0.0121918	0.380661	0.0048092	153.101
eqtl-a-ENSG00000198734	F5	rs1894696	T	C	2.68E-71	1	0.245441	31567	169517975	0.0137469	0.241752	0.00999741	318.755
eqtl-a-ENSG00000198734	F5	rs2239853	C	T	1.00E-200	1	-0.652081	28798	169525766	0.0105628	0.502677	0.116871	3810.79
eqtl-a-ENSG00000121769	FABP3	rs12566574	G	T	3.03E-19	1	-0.132194	10987	31767162	0.0147416	0.20349	0.00726588	80.3998
eqtl-a-ENSG00000164687	FABP5	rs118019635	A	C	1.16E-44	8	-0.309145	6419	82193282	0.0220489	0.0779379	0.0297155	196.524
eqtl-a-ENSG00000170231	FABP6	rs17057562	G	C	1.02E-08	5	0.126922	29328	159677489	0.0221621	0.0780461	0.00111708	32.7961
eqtl-a-ENSG00000134824	FADS2	rs61898562	T	C	1.49E-10	11	-0.239602	27408	61676505	0.0373998	0.0259236	0.00149525	41.0403
eqtl-a-ENSG00000134824	FADS2	rs628993	A	G	1.53E-13	11	-0.13755	27095	61539691	0.0186264	0.114914	0.00200863	54.5295
eqtl-a-ENSG00000134824	FADS2	rs2524292	G	T	3.55E-53	11	0.34238	31025	61695146	0.0223052	0.0757721	0.00753715	235.601
eqtl-a-ENSG00000134824	FADS2	rs10792318	G	A	1.00E-200	11	0.517269	29863	61531443	0.0137014	0.219622	0.0455534	1425.19
eqtl-a-ENSG00000048828	FAM120A	rs564	C	T	9.46E-26	9	-0.131091	30606	96328303	0.0124953	0.342285	0.00358333	110.059
eqtl-a-ENSG00000151327	FAM177A1	rs4494460	G	A	6.01E-18	14	0.126969	30162	35604350	0.0147082	0.204847	0.00246459	74.5157
eqtl-a-ENSG00000151327	FAM177A1	rs7147346	T	C	1.82E-160	14	-0.313982	31684	35500702	0.0116323	0.467492	0.0224784	728.536
eqtl-a-ENSG00000222011	FAM185A	rs17396029	A	G	2.28E-17	7	-0.249815	21301	102452988	0.0294648	0.0423924	0.00336331	71.8769
eqtl-a-ENSG00000222011	FAM185A	rs11760934	G	T	1.26E-74	7	0.319958	25671	102334106	0.0175057	0.129757	0.012846	334.036
eqtl-a-ENSG00000137414	FAM8A1	rs6459560	A	G	1.73E-81	6	0.224953	31345	17613683	0.0117655	0.476344	0.0115281	365.54
eqtl-a-ENSG00000197601	FAR1	rs61881688	T	C	2.17E-15	11	-0.131951	20707	13650306	0.016637	0.149873	0.00302859	62.8975
eqtl-a-ENSG00000197601	FAR1	rs4415739	G	T	4.93E-76	11	-0.218752	26942	13674659	0.0118544	0.562158	0.0124813	340.497
eqtl-a-ENSG00000179115	FARSA	rs2965214	A	G	3.93E-91	19	-0.249367	31684	13029188	0.0123174	0.652016	0.0127708	409.838
eqtl-a-ENSG00000116120	FARSB	rs75096584	A	G	7.05E-14	2	0.320218	22224	223539365	0.0427687	0.0196764	0.00251607	56.0532
eqtl-a-ENSG00000116120	FARSB	rs10170846	G	C	1.80E-51	2	0.19753	26277	223517705	0.0130873	0.715564	0.00859491	227.789
eqtl-a-ENSG00000169710	FASN	rs7502524	T	C	1.00E-200	17	0.353791	11156	80107261	0.0116039	0.443626	0.0769163	929.411
eqtl-a-ENSG00000138829	FBN2	rs116079955	C	T	5.76E-08	5	0.244784	29393	127696604	0.0451124	0.0176824	0.00100068	29.4405
eqtl-a-ENSG00000138829	FBN2	rs115494457	C	T	5.49E-08	5	-0.194915	28343	127840356	0.0358663	0.0282792	0.00104093	29.5316
eqtl-a-ENSG00000138829	FBN2	rs139706955	A	G	4.58E-09	5	-0.301095	19401	127840215	0.0513674	0.0135767	0.00176782	34.3548
eqtl-a-ENSG00000138829	FBN2	rs186796193	T	C	4.25E-09	5	-0.274917	26232	127589755	0.0468024	0.0164012	0.00131361	34.5012
eqtl-a-ENSG00000138829	FBN2	rs148011554	A	C	1.52E-09	5	-0.233932	28943	127649492	0.038717	0.0241537	0.00125975	36.5045
eqtl-a-ENSG00000138829	FBN2	rs3924688	A	G	1.55E-16	5	-0.206744	31564	127965708	0.0250517	0.0597418	0.0021531	68.1026
eqtl-a-ENSG00000138829	FBN2	rs115852348	A	G	1.00E-200	5	1.19246	29338	127638206	0.0300019	0.0367432	0.0510954	1579.65
eqtl-a-ENSG00000138829	FBN2	rs10477682	T	C	1.00E-200	5	0.977332	29143	127511320	0.0240878	0.0580439	0.0534677	1646.11
eqtl-a-ENSG00000116661	FBXO2	rs17875980	G	A	8.64E-11	1	0.243051	6274	11795327	0.0374547	0.0258437	0.00666703	42.0963
eqtl-a-ENSG00000116661	FBXO2	rs2235658	T	G	4.76E-12	1	-0.18797	21401	11709764	0.0271927	0.0502709	0.00222777	47.7784
eqtl-a-ENSG00000116661	FBXO2	rs17875934	T	C	3.18E-42	1	-0.224133	18690	11804288	0.0164601	0.15222	0.00982314	185.396
eqtl-a-ENSG00000116661	FBXO2	rs1883575	G	A	1.00E-200	1	-0.404687	16716	11713166	0.0116082	0.589207	0.067779	1215.23
eqtl-a-ENSG00000100225	FBXO7	rs4820079	T	G	1.95E-52	22	0.179929	31684	32879617	0.0118071	0.496317	0.00727619	232.214
eqtl-a-ENSG00000158869	FCER1G	rs12068890	T	C	4.38E-07	1	-0.208349	14259	161270636	0.041245	0.0212365	0.00178638	25.514
eqtl-a-ENSG00000158869	FCER1G	rs34307129	A	G	4.07E-24	1	0.343309	14263	161275729	0.03389	0.0316195	0.00714337	102.604
eqtl-a-ENSG00000158869	FCER1G	rs186663604	T	C	1.41E-39	1	0.549546	14259	161210533	0.0417452	0.0205009	0.0120077	173.274
eqtl-a-ENSG00000158869	FCER1G	rs11585858	A	C	1.00E-200	1	-0.416489	14263	161156033	0.013762	0.22731	0.0603398	915.763
eqtl-a-ENSG00000161513	FDXR	rs492095	G	A	2.34E-48	17	-0.205069	26433	72869078	0.0140341	0.230136	0.00801291	213.5
eqtl-a-ENSG00000149781	FERMT3	rs7394988	T	C	4.91E-59	11	-0.195731	30878	63957475	0.0120811	0.391705	0.00842909	262.469
eqtl-a-ENSG00000051009	FHIP1B	rs12365470	T	A	5.08E-12	11	-0.108261	31051	6307696	0.0156829	0.173718	0.00153232	47.65
eqtl-a-ENSG00000051009	FHIP1B	rs61876722	C	T	4.91E-14	11	-0.365602	19568	6239553	0.0485263	0.0152142	0.0028924	56.7569
eqtl-a-ENSG00000051009	FHIP1B	rs2615951	G	A	7.00E-123	11	0.541304	31568	6224304	0.022961	0.0694712	0.0173011	555.742
eqtl-a-ENSG00000051009	FHIP1B	rs117202587	T	A	1.00E-200	11	1.37468	31240	6224357	0.0256944	0.0467992	0.0839347	2862.19
eqtl-a-ENSG00000189283	FHIT	rs55832883	A	C	2.65E-07	3	0.150147	31355	59981750	0.0291713	0.0434361	0.000844205	26.4907
eqtl-a-ENSG00000189283	FHIT	rs78831276	T	C	1.10E-08	3	0.288176	28096	59913763	0.050429	0.0140958	0.00116093	32.6531
eqtl-a-ENSG00000189283	FHIT	rs212007	A	C	8.89E-41	3	0.187581	31564	60049927	0.0140283	0.231209	0.00563277	178.789
eqtl-a-ENSG00000189283	FHIT	rs4413275	G	A	3.25E-85	3	0.240296	31569	60068385	0.0122836	0.353608	0.011977	382.661
eqtl-a-ENSG00000189283	FHIT	rs11707548	G	A	1.00E-200	3	-1.27751	30603	59945727	0.0362502	0.0254231	0.0390002	1241.88
eqtl-a-ENSG00000135723	FHOD1	rs61733768	A	G	1.94E-11	16	0.207409	28473	67213950	0.0309068	0.0384435	0.00157916	45.0315
eqtl-a-ENSG00000135723	FHOD1	rs1152083	T	C	1.00E-200	16	-0.737283	26731	67206375	0.0201462	0.087343	0.0477128	1339.21
eqtl-a-ENSG00000134285	FKBP11	rs76519356	G	A	1.06E-15	12	0.188884	28587	49215983	0.0235528	0.0682205	0.00224471	64.3095
eqtl-a-ENSG00000134285	FKBP11	rs2446987	T	G	1.00E-200	12	-0.388751	31560	49272186	0.0114844	0.539815	0.0350349	1145.77
eqtl-a-ENSG00000088832	FKBP1A	rs6079081	G	A	8.71E-18	20	-0.111458	26494	1400152	0.0129756	0.298256	0.00277723	73.7793
eqtl-a-ENSG00000088832	FKBP1A	rs6041690	A	G	2.25E-31	20	-0.138955	22325	1339715	0.0119257	0.557469	0.00604444	135.751
eqtl-a-ENSG00000088832	FKBP1A	rs8392	C	T	1.00E-200	20	-0.461347	25383	1350709	0.0117593	0.362093	0.0571718	1539.07
eqtl-a-ENSG00000004478	FKBP4	rs12814675	C	T	1.65E-18	12	-0.245621	31355	2936630	0.0279776	0.0472412	0.00245209	77.0695
eqtl-a-ENSG00000102755	FLT1	rs7329567	C	T	3.62E-18	13	0.112016	14177	29166015	0.0128904	0.694808	0.00529829	75.5033
eqtl-a-ENSG00000102755	FLT1	rs56728557	A	G	7.83E-113	13	-0.371488	14259	29029431	0.0164567	0.148207	0.0345037	509.499
eqtl-a-ENSG00000164898	FMC1	rs57532141	A	T	1.52E-31	7	-0.162288	27284	139032102	0.0138883	0.239022	0.00497965	136.535
eqtl-a-ENSG00000184922	FMNL1	rs7225083	C	G	1.44E-15	17	-0.102837	31231	43337501	0.0128837	0.69378	0.00203585	63.7074
eqtl-a-ENSG00000157827	FMNL2	rs112544223	A	G	3.58E-07	2	0.119292	26492	153104520	0.023437	0.069153	0.000976966	25.9051
eqtl-a-ENSG00000157827	FMNL2	rs73002837	T	A	1.22E-13	2	0.367709	13360	153106753	0.0495939	0.0145584	0.00409791	54.9651
eqtl-a-ENSG00000157827	FMNL2	rs3811570	A	G	6.35E-47	2	0.170421	26609	153484685	0.0118464	0.464899	0.00771756	206.938
eqtl-a-ENSG00000161791	FMNL3	rs12305460	C	A	1.99E-42	12	-0.269938	27265	50120610	0.019774	0.099268	0.00678852	186.34
eqtl-a-ENSG00000161791	FMNL3	rs12299505	C	T	1.60E-147	12	-0.509019	31470	50019894	0.019679	0.0966778	0.0208175	669.013
eqtl-a-ENSG00000131781	FMO5	rs4528168	C	G	1.91E-06	1	-0.063901	11495	146556326	0.013417	0.731378	0.00196942	22.6793
eqtl-a-ENSG00000131781	FMO5	rs2354443	A	G	4.06E-17	1	0.131541	11487	146566245	0.0156386	0.174608	0.00612143	70.7377
eqtl-a-ENSG00000131781	FMO5	rs4950386	G	A	2.88E-74	1	-0.621927	11496	146675551	0.0341117	0.969316	0.0281026	332.351
eqtl-a-ENSG00000167363	FN3K	rs9891087	A	G	2.23E-25	17	-0.263144	30277	80649420	0.0252782	0.0584279	0.0035664	108.359
eqtl-a-ENSG00000167363	FN3K	rs149836885	C	T	1.00E-200	17	-0.426928	29947	80682753	0.0126841	0.2851	0.0364511	1132.82
eqtl-a-ENSG00000102531	FNDC3A	rs4341667	A	G	2.56E-08	13	-0.151962	30400	49520940	0.0272862	0.0499704	0.00101922	31.0138
eqtl-a-ENSG00000102531	FNDC3A	rs9535179	G	A	1.54E-23	13	-0.162352	31679	49836183	0.0162366	0.158566	0.00314619	99.9764
eqtl-a-ENSG00000102531	FNDC3A	rs3012123	G	A	1.51E-50	13	-0.189908	31567	49623070	0.0127012	0.316039	0.00703232	223.547
eqtl-a-ENSG00000102531	FNDC3A	rs7983637	A	T	9.60E-76	13	0.729043	31198	49597708	0.0395853	0.0225855	0.0107551	339.165
eqtl-a-ENSG00000136877	FPGS	rs10819309	G	A	9.53E-16	9	-0.0974819	28909	130581723	0.0121352	0.60271	0.00222717	64.5244
eqtl-a-ENSG00000075618	FSCN1	rs140728684	T	G	4.49E-13	7	-0.282375	27827	5634246	0.0390026	0.0237649	0.0018801	52.4124
eqtl-a-ENSG00000075618	FSCN1	rs852408	A	C	2.28E-13	7	0.313891	27728	5714023	0.0428163	0.0196351	0.00193455	53.7413
eqtl-a-ENSG00000075618	FSCN1	rs76772345	T	C	2.91E-15	7	0.27682	26097	5576680	0.0350645	0.0295577	0.0023825	62.3198
eqtl-a-ENSG00000075618	FSCN1	rs4415230	T	C	2.33E-138	7	-0.526127	30935	5710427	0.021013	0.0838438	0.0198629	626.869
eqtl-a-ENSG00000160282	FTCD	rs73382441	T	C	7.52E-11	21	0.206147	23540	47535180	0.0316667	0.0365556	0.00179705	42.3752
eqtl-a-ENSG00000160282	FTCD	rs62215189	G	A	1.61E-90	21	-0.281379	31670	47603995	0.0139467	0.229836	0.0126895	407.017
eqtl-a-ENSG00000167996	FTH1	rs6591661	T	C	3.37E-08	11	-0.0921809	23055	61635689	0.0166967	0.851011	0.00132033	30.4778
eqtl-a-ENSG00000167996	FTH1	rs2727261	C	T	1.27E-26	11	-0.182035	28493	61712131	0.0170451	0.85924	0.00398692	114.046
eqtl-a-ENSG00000167996	FTH1	rs113017397	G	A	1.00E-200	11	-0.773925	29736	61738222	0.025413	0.054431	0.0302458	927.378
eqtl-a-ENSG00000162613	FUBP1	rs113280262	G	A	8.55E-10	1	0.225162	29750	78429215	0.0367043	0.0269504	0.00126334	37.6294
eqtl-a-ENSG00000179163	FUCA1	rs140569782	C	T	9.67E-08	1	0.26308	9314	24095576	0.0493315	0.014744	0.00304416	28.4337
eqtl-a-ENSG00000179163	FUCA1	rs148553083	C	T	1.08E-10	1	-0.315675	3801	24099644	0.0488987	0.0149961	0.0108456	41.654
eqtl-a-ENSG00000179163	FUCA1	rs138023131	C	T	5.61E-14	1	-0.388122	21028	24208581	0.0516326	0.0134144	0.00267994	56.4998
eqtl-a-ENSG00000179163	FUCA1	rs74967924	A	G	1.15E-14	1	0.365124	21824	24230388	0.0472891	0.0160308	0.0027242	59.61
eqtl-a-ENSG00000179163	FUCA1	rs72663299	G	A	1.84E-16	1	0.375619	13810	24193532	0.0456291	0.0172295	0.00488306	67.7561
eqtl-a-ENSG00000179163	FUCA1	rs145410841	T	C	9.41E-20	1	-0.362812	24505	24171075	0.0398896	0.0226454	0.00336454	82.7196
eqtl-a-ENSG00000179163	FUCA1	rs146934197	A	G	1.49E-44	1	0.420605	26943	24096130	0.0300359	0.0403558	0.00722557	196.081
eqtl-a-ENSG00000179163	FUCA1	rs550850	T	C	1.00E-200	1	0.682998	31684	24072355	0.021134	0.919708	0.0319117	1044.35
eqtl-a-ENSG00000001036	FUCA2	rs4896659	C	T	1.62E-75	6	-0.261747	31644	143788753	0.0142341	0.218479	0.0105729	338.124
eqtl-a-ENSG00000129245	FXR2	rs12944649	G	A	3.86E-09	17	0.0922261	31353	7492228	0.0156581	0.174619	0.00110527	34.6898
eqtl-a-ENSG00000137731	FXYD2	rs7927300	C	A	4.30E-08	11	0.0776331	27310	117791132	0.0141718	0.772026	0.0010976	30.0063
eqtl-a-ENSG00000137731	FXYD2	rs564989	T	C	2.84E-12	11	0.0972505	31684	117709754	0.0139224	0.760532	0.00153761	48.7897
eqtl-a-ENSG00000137731	FXYD2	rs11216569	T	C	1.41E-40	11	-0.159243	30902	117699377	0.01194	0.432029	0.00572312	177.862
eqtl-a-ENSG00000010810	FYN	rs1067141	C	T	5.69E-13	6	-0.103944	31184	112055276	0.0144213	0.21663	0.00166317	51.9472
eqtl-a-ENSG00000010810	FYN	rs1474466	G	A	4.70E-34	6	-0.144223	31565	112098264	0.0118545	0.47667	0.00466729	148.005
eqtl-a-ENSG00000197093	GAL3ST4	rs141983988	A	G	2.72E-06	7	-0.198328	16220	99665013	0.042282	0.0201911	0.00135462	21.999
eqtl-a-ENSG00000197093	GAL3ST4	rs11764176	T	G	3.00E-171	7	0.366574	31683	99786964	0.0131408	0.264244	0.0239726	778.13
eqtl-a-ENSG00000054983	GALC	rs150774726	G	T	2.41E-07	14	-0.272264	21566	88402313	0.0527224	0.0128858	0.00123505	26.6655
eqtl-a-ENSG00000054983	GALC	rs12883745	G	A	7.14E-13	14	0.0936786	31569	88307639	0.0130526	0.293029	0.00162899	51.5062
eqtl-a-ENSG00000054983	GALC	rs77593588	G	A	1.00E-200	14	-0.512083	30159	88391492	0.0156393	0.160301	0.0343288	1072.06
eqtl-a-ENSG00000141012	GALNS	rs9889048	T	C	1.00E-08	16	0.217609	20667	88919219	0.0379732	0.0251411	0.00158647	32.8365
eqtl-a-ENSG00000141012	GALNS	rs9922120	T	C	1.21E-09	16	-0.0955882	23990	89010291	0.0157246	0.17272	0.00153798	36.9499
eqtl-a-ENSG00000141012	GALNS	rs535070	G	A	1.00E-200	16	-0.378701	23124	88878731	0.0122011	0.334922	0.039995	963.291
eqtl-a-ENSG00000141429	GALNT1	rs73422930	A	G	2.91E-10	18	-0.121258	31524	33380160	0.0192372	0.106875	0.00125878	39.7292
eqtl-a-ENSG00000141429	GALNT1	rs522964	G	A	1.21E-141	18	-0.295007	31644	33187692	0.0116428	0.49316	0.0198854	641.981
eqtl-a-ENSG00000109586	GALNT7	rs76565662	A	G	4.94E-07	4	0.223691	27132	174008711	0.0444811	0.0182028	0.000931236	25.288
eqtl-a-ENSG00000109586	GALNT7	rs1006003	G	A	6.96E-25	4	-0.122172	31684	174092791	0.0118598	0.505637	0.00333808	106.111
eqtl-a-ENSG00000106105	GARS1	rs79259887	A	G	1.66E-08	7	0.192991	30396	30650369	0.0341952	0.0311994	0.00104682	31.8504
eqtl-a-ENSG00000106105	GARS1	rs58448176	C	T	1.14E-08	7	0.175487	30163	30675866	0.030737	0.038923	0.0010795	32.594
eqtl-a-ENSG00000106105	GARS1	rs2074779	G	C	1.41E-34	7	-0.256347	31569	30639841	0.0209019	0.0879633	0.00474198	150.403
eqtl-a-ENSG00000257218	GATC	rs566124	C	T	1.00E-200	12	0.436576	31684	120902279	0.0118657	0.357097	0.0409754	1353.65
eqtl-a-ENSG00000100116	GCAT	rs4820296	T	A	1.00E-200	22	-0.35618	31559	38104705	0.0116807	0.580124	0.0286198	929.766
eqtl-a-ENSG00000100116	GCAT	rs739267	A	C	1.00E-200	22	1.17048	31680	38199470	0.0202746	0.0753994	0.0951909	3332.7
eqtl-a-ENSG00000001084	GCLC	rs809942	A	G	1.19E-43	6	-0.209273	31644	53443269	0.0151051	0.188827	0.00602922	191.934
eqtl-a-ENSG00000001084	GCLC	rs661603	C	T	1.68E-71	6	-0.212352	31644	53370107	0.0118763	0.433538	0.0100021	319.686
eqtl-a-ENSG00000023909	GCLM	rs72723192	T	C	1.72E-47	1	0.229274	31191	94389345	0.0158382	0.167055	0.00667361	209.542
eqtl-a-ENSG00000187210	GCNT1	rs67455259	A	C	3.39E-17	9	-0.13996	27270	79156478	0.0165983	0.150618	0.00260055	71.0966
eqtl-a-ENSG00000187210	GCNT1	rs1547140	G	A	5.96E-90	9	-0.26937	31644	79123201	0.0133945	0.259048	0.0126194	404.406
eqtl-a-ENSG00000057608	GDI2	rs12780246	A	G	2.97E-44	10	-0.169793	9176	5898205	0.012168	0.381655	0.0207792	194.673
eqtl-a-ENSG00000057608	GDI2	rs4747997	T	G	1.00E-200	10	-0.487961	14170	5708077	0.0136775	0.22376	0.0824197	1272.61
eqtl-a-ENSG00000198380	GFPT1	rs79150629	G	A	2.01E-06	2	0.2573	7285	69688278	0.0541353	0.0122172	0.00309132	22.5839
eqtl-a-ENSG00000198380	GFPT1	rs181438007	G	A	3.45E-09	2	-0.260557	18472	69709469	0.0440972	0.0185144	0.00188647	34.9089
eqtl-a-ENSG00000198380	GFPT1	rs80224464	C	A	1.45E-09	2	-0.258327	23412	69644043	0.0427	0.0197688	0.00156087	36.5971
eqtl-a-ENSG00000198380	GFPT1	rs11126228	C	T	1.00E-200	2	0.403718	31351	69447660	0.0115338	0.429407	0.0376106	1225.13
eqtl-a-ENSG00000134864	GGACT	rs9518083	T	C	1.34E-26	13	0.126704	16244	101148038	0.0118699	0.524436	0.00696559	113.929
eqtl-a-ENSG00000134864	GGACT	rs9557452	A	G	1.00E-200	13	0.380137	15081	101195485	0.0114947	0.534391	0.067616	1093.52
eqtl-a-ENSG00000006625	GGCT	rs38477	C	A	1.19E-14	7	-0.235209	28929	30599300	0.0304793	0.960466	0.00205434	59.5481
eqtl-a-ENSG00000006625	GGCT	rs736781	T	C	1.00E-200	7	0.473269	31470	30504160	0.0143903	0.198147	0.033228	1081.56
eqtl-a-ENSG00000100031	GGT1	rs5760491	T	G	3.23E-114	22	-0.280758	23138	24995134	0.0123605	0.337768	0.0218117	515.887
eqtl-a-ENSG00000213203	GIMAP1	rs4510758	C	G	1.00E-200	7	-0.4507	26494	150410041	0.01213	0.324791	0.0495274	1380.45
eqtl-a-ENSG00000133574	GIMAP4	rs112296648	T	C	3.03E-09	7	0.21768	30047	150232030	0.0367076	0.0269502	0.001169	35.1638
eqtl-a-ENSG00000133574	GIMAP4	rs184312050	A	G	2.69E-14	7	0.381186	21119	150291694	0.0500743	0.0142732	0.00273641	57.9433
eqtl-a-ENSG00000133574	GIMAP4	rs78809000	A	C	1.54E-68	7	-0.741792	25431	150187083	0.042398	0.0196748	0.0118936	306.083
eqtl-a-ENSG00000133574	GIMAP4	rs1916001	C	A	1.00E-200	7	1.29808	29661	150254030	0.0255923	0.951944	0.0798132	2572.5
eqtl-a-ENSG00000196329	GIMAP5	rs61057705	G	T	4.63E-21	7	-0.112957	26280	150491851	0.011995	0.426941	0.00336308	88.6733
eqtl-a-ENSG00000196329	GIMAP5	rs112248788	C	A	1.00E-200	7	-0.618889	26494	150338196	0.0195035	0.0961727	0.0366145	1006.86
eqtl-a-ENSG00000178445	GLDC	rs143702057	T	C	5.28E-09	9	0.174303	28493	6593217	0.029855	0.0413571	0.00119486	34.0836
eqtl-a-ENSG00000178445	GLDC	rs60064949	C	T	9.05E-10	9	0.264572	28145	6596891	0.0431919	0.0193108	0.00133138	37.5191
eqtl-a-ENSG00000178445	GLDC	rs7046643	G	A	6.94E-13	9	0.100031	31684	6682871	0.0139304	0.238998	0.00162478	51.5602
eqtl-a-ENSG00000178445	GLDC	rs2918177	G	A	1.00E-200	9	0.407259	31561	6637422	0.0134451	0.243091	0.0282499	917.457
eqtl-a-ENSG00000122694	GLIPR2	rs113706617	G	T	1.83E-06	9	-0.206835	23393	36172885	0.0433489	0.0191888	0.000972262	22.7643
eqtl-a-ENSG00000122694	GLIPR2	rs72731417	T	C	1.34E-06	9	-0.146658	29135	36206916	0.0303382	0.0400249	0.000801436	23.367
eqtl-a-ENSG00000122694	GLIPR2	rs3739613	A	G	3.50E-126	9	-0.310238	31234	36148722	0.0129838	0.280821	0.0179511	570.898
eqtl-a-ENSG00000198715	GLMP	rs942679	A	C	2.89E-38	1	-0.154139	22316	156351066	0.0119173	0.44085	0.00744063	167.275
eqtl-a-ENSG00000198715	GLMP	rs41265025	T	C	1.00E-200	1	0.588236	26609	156163906	0.0125136	0.266752	0.0766768	2209.56
eqtl-a-ENSG00000198715	GLMP	rs12401854	T	C	1.00E-200	1	-0.702636	26280	156217401	0.015007	0.162576	0.0769932	2192
eqtl-a-ENSG00000124767	GLO1	rs2814894	G	A	1.00E-200	6	-0.394192	31684	38544497	0.0118418	0.625597	0.0337918	1108.03
eqtl-a-ENSG00000115419	GLS	rs4853531	T	A	2.59E-24	2	-0.199013	31354	191787779	0.0195611	0.102386	0.00329043	103.502
eqtl-a-ENSG00000115419	GLS	rs7562400	G	C	6.00E-171	2	0.330126	31341	191836562	0.0118447	0.396639	0.0241861	776.754
eqtl-a-ENSG00000135423	GLS2	rs36073309	A	G	2.24E-14	12	0.0965407	31015	56930992	0.012643	0.328822	0.00187643	58.3032
eqtl-a-ENSG00000139433	GLTP	rs73202456	T	C	1.43E-12	12	0.140979	14249	110209345	0.0199089	0.0988201	0.00350675	50.1364
eqtl-a-ENSG00000139433	GLTP	rs2193535	C	A	1.04E-131	12	-0.285257	13922	110297302	0.0116812	0.530302	0.0410753	596.259
eqtl-a-ENSG00000148672	GLUD1	rs11528425	T	C	1.29E-20	10	-0.158835	11488	88949439	0.017063	0.140731	0.00748641	86.6375
eqtl-a-ENSG00000140632	GLYR1	rs17137318	A	G	2.27E-42	16	-0.298674	31569	4895038	0.0218947	0.0792066	0.00586008	186.076
eqtl-a-ENSG00000196743	GM2A	rs57925054	C	T	4.51E-06	5	-0.218889	16829	150571487	0.0477278	0.0157763	0.00124826	21.0307
eqtl-a-ENSG00000196743	GM2A	rs137943835	T	C	3.50E-09	5	-0.233649	16031	150735075	0.0395587	0.0231148	0.0021714	34.8811
eqtl-a-ENSG00000196743	GM2A	rs72794144	T	C	9.10E-19	5	-0.333801	22834	150624099	0.0377368	0.0253818	0.0034149	78.2361
eqtl-a-ENSG00000196743	GM2A	rs62377872	C	G	4.20E-33	5	-0.366276	25951	150618859	0.0305584	0.0390789	0.00550559	143.655
eqtl-a-ENSG00000196743	GM2A	rs55823924	G	A	6.78E-88	5	0.825459	21952	150658583	0.0415336	0.0203916	0.0176755	394.959
eqtl-a-ENSG00000196743	GM2A	rs74925736	G	A	2.51E-90	5	0.840454	18335	150711917	0.0417026	0.0202073	0.0216723	406.12
eqtl-a-ENSG00000196743	GM2A	rs72790194	T	C	1.00E-200	5	1.0704	24419	150564450	0.0313478	0.0344863	0.0455715	1165.85
eqtl-a-ENSG00000196743	GM2A	rs137921084	G	A	1.00E-200	5	1.37856	21148	150661916	0.0359368	0.0254892	0.0650562	1471.4
eqtl-a-ENSG00000196743	GM2A	rs114027068	G	A	1.00E-200	5	1.36179	23245	150678658	0.0328587	0.030159	0.0688066	1717.44
eqtl-a-ENSG00000137198	GMPR	rs9370873	A	C	3.14E-09	6	0.0825896	28793	16209584	0.0139411	0.238869	0.00121742	35.0935
eqtl-a-ENSG00000137198	GMPR	rs3818407	A	G	1.15E-18	6	-0.160653	31270	16246785	0.0182161	0.120748	0.00248119	77.7748
eqtl-a-ENSG00000114353	GNAI2	rs2097247	T	C	6.05E-15	3	-0.163927	28800	50290902	0.0210085	0.0875869	0.00210961	60.8809
eqtl-a-ENSG00000087258	GNAO1	rs55752378	A	G	1.25E-14	16	0.328211	30595	56324044	0.0425623	0.0198668	0.00193982	59.4604
eqtl-a-ENSG00000087258	GNAO1	rs1809348	C	T	1.29E-29	16	0.133976	31679	56283348	0.0118543	0.486562	0.0040159	127.725
eqtl-a-ENSG00000087258	GNAO1	rs74523911	T	G	8.82E-85	16	-0.546983	31355	56298084	0.0280345	0.0460046	0.0119954	380.657
eqtl-a-ENSG00000114450	GNB4	rs2111279	A	G	2.96E-42	3	-0.161269	30112	179166083	0.011839	0.476555	0.00612441	185.542
eqtl-a-ENSG00000186469	GNG2	rs7157303	T	G	4.87E-14	14	-0.149813	28673	52448290	0.0198813	0.0990762	0.00197641	56.7779
eqtl-a-ENSG00000186469	GNG2	rs7145255	A	G	4.22E-66	14	-0.324746	31569	52328502	0.0189099	0.891107	0.00925571	294.905
eqtl-a-ENSG00000174021	GNG5	rs41284597	C	A	1.54E-06	1	-0.132543	26368	85029376	0.0275758	0.0488986	0.000875386	23.1007
eqtl-a-ENSG00000174021	GNG5	rs10874446	T	G	2.59E-134	1	0.592259	28802	84933846	0.0240128	0.0628444	0.0206842	608.286
eqtl-a-ENSG00000116906	GNPAT	rs578945	C	T	8.49E-132	1	0.284922	31682	231410115	0.0116634	0.487203	0.0184878	596.725
eqtl-a-ENSG00000135677	GNS	rs61931658	T	G	2.85E-19	12	0.124967	31561	65076217	0.0139245	0.238579	0.0025455	80.5386
eqtl-a-ENSG00000135677	GNS	rs1147093	G	A	7.85E-102	12	0.256437	31569	65147701	0.0119693	0.602608	0.0143316	458.983
eqtl-a-ENSG00000111711	GOLT1B	rs10492116	T	C	3.86E-11	12	0.195043	31489	21627525	0.0295099	0.042345	0.00138536	43.6815
eqtl-a-ENSG00000111711	GOLT1B	rs144235567	A	G	2.39E-23	12	0.383363	28253	21612242	0.0385089	0.0243118	0.00349553	99.0986
eqtl-a-ENSG00000111711	GOLT1B	rs11046106	T	C	1.64E-196	12	-0.382868	30817	21680478	0.0128024	0.716223	0.0282033	894.308
eqtl-a-ENSG00000115806	GORASP2	rs17281735	G	T	2.39E-28	2	0.146675	31568	171803639	0.013283	0.27428	0.00384768	121.925
eqtl-a-ENSG00000108433	GOSR2	rs2907245	G	T	3.87E-07	17	0.0881671	26487	45104046	0.0173718	0.135538	0.000971558	25.7567
eqtl-a-ENSG00000108433	GOSR2	rs12944167	A	C	2.64E-21	17	-0.384128	27266	45000565	0.0405365	0.0219008	0.00328254	89.7899
eqtl-a-ENSG00000125166	GOT2	rs8043990	T	C	1.30E-46	16	-0.215152	31568	58725185	0.0150078	0.191805	0.00646832	205.508
eqtl-a-ENSG00000125166	GOT2	rs863944	C	A	2.25E-198	16	-0.353413	31684	58766287	0.0117612	0.59649	0.0277088	902.889
eqtl-a-ENSG00000138678	GPAT3	rs80309939	C	G	1.93E-24	4	0.330177	27714	84580094	0.0323624	0.0347851	0.00374184	104.083
eqtl-a-ENSG00000138678	GPAT3	rs11731267	T	C	1.00E-200	4	-0.542434	31355	84469852	0.0170823	0.13027	0.0311564	1008.26
eqtl-a-ENSG00000167701	GPT	rs873884	A	G	1.61E-07	8	0.0626198	25594	145756170	0.011951	0.549661	0.00107155	27.4524
eqtl-a-ENSG00000075240	GRAMD4	rs761906	G	A	1.03E-38	22	-0.172495	27399	47138659	0.0132559	0.274615	0.0061422	169.318
eqtl-a-ENSG00000075240	GRAMD4	rs5769056	A	G	8.17E-44	22	-0.271121	27399	47047749	0.019531	0.10202	0.00698392	192.684
eqtl-a-ENSG00000075240	GRAMD4	rs9616041	T	C	1.00E-200	22	0.432332	31231	46939757	0.0137117	0.227997	0.0308501	994.087
eqtl-a-ENSG00000177885	GRB2	rs55653371	G	A	6.61E-91	17	-0.275994	31556	73309355	0.01365	0.24459	0.0127897	408.796
eqtl-a-ENSG00000109519	GRPEL1	rs58935653	A	G	3.95E-08	4	0.0729505	30430	6971156	0.0132804	0.277333	0.000990608	30.1721
eqtl-a-ENSG00000109519	GRPEL1	rs3857178	A	G	5.99E-30	4	0.16353	30424	7066516	0.0143846	0.783476	0.00423002	129.232
eqtl-a-ENSG00000103342	GSPT1	rs116930832	G	A	1.30E-06	16	0.21094	25678	12096697	0.0435835	0.0189778	0.000911416	23.4229
eqtl-a-ENSG00000103342	GSPT1	rs117681034	A	G	3.84E-08	16	0.180097	26317	11903002	0.0327562	0.034107	0.00114734	30.2269
eqtl-a-ENSG00000103342	GSPT1	rs11570150	A	G	5.97E-14	16	0.362537	26478	12060301	0.0482817	0.0153717	0.00212486	56.3776
eqtl-a-ENSG00000103342	GSPT1	rs435108	A	G	1.16E-18	16	-0.215333	31484	12009614	0.0244175	0.936934	0.00246409	77.7663
eqtl-a-ENSG00000103342	GSPT1	rs145980981	A	G	3.71E-91	16	-0.734007	23891	12021486	0.0362516	0.0269186	0.0168703	409.93
eqtl-a-ENSG00000100983	GSS	rs6060124	A	C	8.92E-09	20	0.0763244	31684	33536897	0.0132738	0.277688	0.00104242	33.0605
eqtl-a-ENSG00000170899	GSTA4	rs146643611	T	C	1.20E-12	6	-0.18699	27903	52829851	0.0263185	0.0538593	0.00180584	50.4758
eqtl-a-ENSG00000170899	GSTA4	rs405729	C	T	8.73E-120	6	0.272645	31299	52842781	0.0117161	0.538381	0.0170078	541.503
eqtl-a-ENSG00000134201	GSTM5	rs34547999	A	G	4.74E-06	1	-0.205849	23038	110265537	0.0449834	0.0177967	0.000908142	20.939
eqtl-a-ENSG00000134201	GSTM5	rs116014876	T	C	4.86E-14	1	0.278334	19858	110200131	0.0369354	0.0265677	0.00285149	56.781
eqtl-a-ENSG00000134201	GSTM5	rs3754446	C	A	2.27E-146	1	-0.314998	22350	110253241	0.0122265	0.34613	0.0288419	663.701
eqtl-a-ENSG00000148834	GSTO1	rs55865430	C	T	5.42E-21	10	-0.218905	31354	105938324	0.0232861	0.069792	0.00281062	88.367
eqtl-a-ENSG00000148834	GSTO1	rs76195242	G	A	1.42E-27	10	-0.189803	31354	105920364	0.0174437	0.133186	0.00376183	118.386
eqtl-a-ENSG00000148834	GSTO1	rs4925	A	C	7.74E-121	10	0.296639	31470	106022789	0.0126907	0.304427	0.0170653	546.333
eqtl-a-ENSG00000061918	GUCY1B1	rs72685775	C	T	2.07E-06	4	-0.228761	21211	156603241	0.0481998	0.0154623	0.00106084	22.5233
eqtl-a-ENSG00000169919	GUSB	rs13236109	G	T	1.00E-200	7	0.614897	31684	65350058	0.0189164	0.102634	0.0322731	1056.58
eqtl-a-ENSG00000151233	GXYLT1	rs10880239	C	T	1.10E-172	12	-0.326831	25758	42499539	0.0116667	0.558801	0.0295668	784.724
eqtl-a-ENSG00000162882	HAAO	rs3816183	C	T	1.79E-58	2	0.218997	31300	43015719	0.0135839	0.747989	0.00823553	259.896
eqtl-a-ENSG00000206527	HACD2	rs149877638	C	T	1.07E-06	3	-0.123131	26698	123195337	0.0252391	0.0589955	0.000890679	23.7988
eqtl-a-ENSG00000206527	HACD2	rs182495749	A	G	2.62E-07	3	-0.108743	14615	123326658	0.0211213	0.0867881	0.0018104	26.5034
eqtl-a-ENSG00000206527	HACD2	rs62264564	C	A	1.06E-08	3	0.224544	21189	123268996	0.0392499	0.0234926	0.00154221	32.7254
eqtl-a-ENSG00000206527	HACD2	rs9880326	T	C	1.56E-55	3	-0.491827	31141	123240103	0.0313305	0.036824	0.00785117	246.412
eqtl-a-ENSG00000131373	HACL1	rs56298314	G	T	2.01E-22	3	-0.204602	8679	15613279	0.021004	0.0873966	0.0108149	94.8671
eqtl-a-ENSG00000084754	HADHA	rs6745226	A	C	1.93E-19	2	-0.199112	28531	26493597	0.0220809	0.921619	0.0028419	81.3076
eqtl-a-ENSG00000084754	HADHA	rs7591155	A	C	1.26E-188	2	0.386338	26377	26392198	0.0131887	0.740873	0.0315066	858.021
eqtl-a-ENSG00000138029	HADHB	rs12185726	A	G	2.06E-81	2	-0.246137	28588	26464059	0.0128796	0.704556	0.012614	365.19
eqtl-a-ENSG00000063854	HAGH	rs61753376	A	G	3.00E-07	16	-0.18506	18709	1826148	0.0361227	0.0278741	0.00140089	26.2433
eqtl-a-ENSG00000063854	HAGH	rs3760034	A	G	3.71E-17	16	0.173759	31025	1875103	0.020632	0.0910985	0.00228091	70.9225
eqtl-a-ENSG00000063854	HAGH	rs238678	G	A	1.00E-200	16	-0.504094	28703	1872722	0.0164387	0.856514	0.031722	940.281
eqtl-a-ENSG00000111906	HDDC2	rs12207900	T	C	1.66E-13	6	-0.38238	19060	125679481	0.0518551	0.0133	0.00284477	54.3703
eqtl-a-ENSG00000111906	HDDC2	rs512381	T	C	1.00E-200	6	-0.721347	31567	125497459	0.0104305	0.417485	0.131576	4782.45
eqtl-a-ENSG00000111906	HDDC2	rs61469164	G	T	1.00E-200	6	-0.941044	29037	125588964	0.0310555	0.035765	0.0306528	918.148
eqtl-a-ENSG00000143321	HDGF	rs76734003	T	G	1.46E-45	1	-0.353084	31569	156738676	0.0249228	0.059806	0.00631756	200.694
eqtl-a-ENSG00000013583	HEBP1	rs11834741	T	C	2.41E-17	12	-0.212702	26494	13144492	0.0251064	0.0594474	0.00270179	71.7698
eqtl-a-ENSG00000013583	HEBP1	rs7294444	T	G	1.00E-200	12	0.365089	26609	13101454	0.011724	0.594085	0.0351619	969.646
eqtl-a-ENSG00000049860	HEXB	rs17647023	T	G	3.36E-08	5	0.0760076	9187	74062358	0.0137655	0.248084	0.00330763	30.4814
eqtl-a-ENSG00000049860	HEXB	rs7704467	G	A	2.76E-33	5	-0.148071	9188	73944109	0.0123175	0.637435	0.0154845	144.478
eqtl-a-ENSG00000049860	HEXB	rs820866	A	G	3.18E-122	5	0.2776	9182	73978701	0.0118075	0.574109	0.0567804	552.622
eqtl-a-ENSG00000127946	HIP1	rs4367464	C	T	1.15E-25	7	0.165751	25457	75428833	0.0158262	0.168848	0.00429027	109.679
eqtl-a-ENSG00000127946	HIP1	rs4731227	T	C	1.00E-200	7	-0.870381	25947	75263700	0.0105643	0.311131	0.20736	6787.41
eqtl-a-ENSG00000127946	HIP1	rs1179606	A	G	1.00E-200	7	-0.553671	25613	75244717	0.01506	0.172184	0.0501256	1351.51
eqtl-a-ENSG00000156515	HK1	rs4746829	T	C	1.26E-26	10	-0.127407	31677	70997888	0.0119297	0.444403	0.00358775	114.051
eqtl-a-ENSG00000156515	HK1	rs10998709	T	G	3.20E-38	10	0.297146	31239	71073257	0.0229879	0.928662	0.00532019	167.076
eqtl-a-ENSG00000156515	HK1	rs7067730	T	C	7.97E-59	10	0.206376	31569	71115488	0.0127614	0.309108	0.00821633	261.514
eqtl-a-ENSG00000156515	HK1	rs2305196	A	G	7.54E-82	10	-0.252956	28917	71144324	0.0132002	0.272272	0.0125399	367.197
eqtl-a-ENSG00000156510	HKDC1	rs112905217	T	C	2.32E-14	10	-0.259584	21466	70995905	0.0340153	0.0314807	0.0027057	58.2327
eqtl-a-ENSG00000156510	HKDC1	rs10998680	C	T	2.48E-145	10	-1.06874	28039	71025670	0.0416327	0.0199225	0.0229627	658.937
eqtl-a-ENSG00000156510	HKDC1	rs4572029	G	A	1.00E-200	10	0.513899	30991	70889053	0.0140315	0.207266	0.0414868	1341.28
eqtl-a-ENSG00000113161	HMGCR	rs6453133	G	A	1.21E-50	5	0.190588	31684	74692776	0.0127341	0.313014	0.00702029	223.989
eqtl-a-ENSG00000150540	HNMT	rs4954746	A	G	3.35E-08	2	0.0759156	31684	138821496	0.0137476	0.249051	0.000961503	30.4916
eqtl-a-ENSG00000150540	HNMT	rs7591597	C	T	1.00E-200	2	0.350392	31684	138792443	0.011537	0.486283	0.0282891	922.349
eqtl-a-ENSG00000177733	HNRNPA0	rs11741787	C	A	2.41E-10	5	-0.0928461	31569	137056006	0.0146621	0.207273	0.00126859	40.0966
eqtl-a-ENSG00000135486	HNRNPA1	rs35979828	T	C	1.75E-18	12	0.224393	24761	54685880	0.0255795	0.0571059	0.00309827	76.9484
eqtl-a-ENSG00000197451	HNRNPAB	rs149501030	C	T	2.82E-08	5	0.100947	25524	177729194	0.0181805	0.121764	0.00120643	30.8277
eqtl-a-ENSG00000197451	HNRNPAB	rs13185763	G	A	4.97E-10	5	-0.101518	31354	177584037	0.0163214	0.157381	0.00123237	38.6851
eqtl-a-ENSG00000197451	HNRNPAB	rs2961675	A	T	3.45E-167	5	0.446715	31354	177638192	0.0162094	0.150625	0.0236505	759.451
eqtl-a-ENSG00000138668	HNRNPD	rs4561922	G	A	8.04E-07	4	0.0688243	26278	83234493	0.0139476	0.238808	0.000925742	24.3473
eqtl-a-ENSG00000143889	HNRNPLL	rs115844327	A	G	7.78E-07	2	-0.193195	26131	38806857	0.0391028	0.0236883	0.000933285	24.4086
eqtl-a-ENSG00000143889	HNRNPLL	rs13413726	T	G	1.52E-46	2	0.170363	26595	38925708	0.0118922	0.444181	0.00765751	205.208
eqtl-a-ENSG00000143889	HNRNPLL	rs13425086	A	G	1.03E-111	2	-0.41635	26609	38893184	0.0185378	0.112086	0.0186044	504.392
eqtl-a-ENSG00000105323	HNRNPUL1	rs78667589	T	C	3.23E-06	19	-0.0985981	25613	41679960	0.0211784	0.086305	0.000845518	21.6729
eqtl-a-ENSG00000105323	HNRNPUL1	rs34075897	G	A	1.29E-91	19	0.312581	23512	41826598	0.0153979	0.17622	0.0172253	412.065
eqtl-a-ENSG00000214753	HNRNPUL2	rs117597269	T	G	6.97E-24	11	0.400446	22104	62473751	0.0397379	0.0227919	0.00457316	101.54
eqtl-a-ENSG00000168172	HOOK3	rs186353114	G	A	1.40E-07	8	-0.208163	24755	42795329	0.0395401	0.0231491	0.00111836	27.7138
[truncated: 1,309 more rows]

## Sheet: Table S3
Supplementary Table 3. Results of Two-sample Mendelian randomization analysis
[truncated: 16,759 more rows]

[truncated: 6 more sheets: Table S4, Table S5, Table S6, Table S7, Table S8, Table S9]
